# Supplementary material for: Dissolved Oxygen Sensor in Animal-Borne Instruments: An Innovation for Monitoring the Health of Oceans and Investigating the Functioning of Marine Ecosystems
Source: PLoS One. 2015 Jul 22;10(7):e0132681. doi: 10.1371/journal.pone.0132681 (PMC4511644; doi:10.1371/journal.pone.0132681)
Supplement: S1 Dataset — (ZIP) [file pone.0132681.s001.zip]

Archive with 1 entries (1 files):
- Files_Archive_Plos1.txt
