# Supplementary material for: Dissolved Oxygen Sensor in Animal-Borne Instruments: An Innovation for Monitoring the Health of Oceans and Investigating the Functioning of Marine Ecosystems
Source: PLoS One. 2015 Jul 22;10(7):e0132681. doi: 10.1371/journal.pone.0132681 (PMC4511644; doi:10.1371/journal.pone.0132681)
Supplement: S1 Dataset — (ZIP) [file pone.0132681.s001.zip › Files_Archive_Plos1.txt]

Ind	END_DATE	LAT	LON	Depth	Temp	Sal	Oxy
ft06-Ox01-10	29/10/2010 23:20	-49.62327878	70.9329491	5	2.1227	33.83	296.817
ft06-Ox01-10	29/10/2010 23:20	-49.62327878	70.9329491	15	2.1218	33.8315	296.4477
ft06-Ox01-10	29/10/2010 23:20	-49.62327878	70.9329491	25	2.1218	33.8315	297.0014
ft06-Ox01-10	29/10/2010 23:20	-49.62327878	70.9329491	35	2.1199	33.8336	296.1703
ft06-Ox01-10	29/10/2010 23:20	-49.62327878	70.9329491	45	2.119	33.8357	295.7993
ft06-Ox01-10	29/10/2010 23:20	-49.62327878	70.9329491	55	2.1109	33.8377	294.9637
ft06-Ox01-10	29/10/2010 23:20	-49.62327878	70.9329491	65	2.0909	33.8418	294.1169
ft06-Ox01-10	29/10/2010 23:20	-49.62327878	70.9329491	75	2.0582	33.848	294.1792
ft06-Ox01-10	29/10/2010 23:20	-49.62327878	70.9329491	85	2.0408	33.848	293.3414
ft06-Ox01-10	29/10/2010 23:20	-49.62327878	70.9329491	95	2.0308	33.848	292.0465
ft06-Ox01-10	29/10/2010 23:20	-49.62327878	70.9329491	115	1.9963	33.8578	289.542
ft06-Ox01-10	29/10/2010 23:20	-49.62327878	70.9329491	135	1.99	33.8661	284.2863
ft06-Ox01-10	29/10/2010 23:20	-49.62327878	70.9329491	155	1.9963	33.8944	280.7232
ft06-Ox01-10	29/10/2010 23:20	-49.62327878	70.9329491	175	2.0016	33.9006	279.6217
ft06-Ox01-10	29/10/2010 23:20	-49.62327878	70.9329491	195	1.9981	33.9006	279.3341
ft06-Ox01-10	29/10/2010 23:20	-49.62327878	70.9329491	215	2	33.9067	278.5747
ft06-Ox01-10	29/10/2010 23:20	-49.62327878	70.9329491	235	2.0053	33.9124	275.1578
ft06-Ox01-10	29/10/2010 23:20	-49.62327878	70.9329491	255	2.0199	33.9448	267.0649
ft06-Ox01-10	29/10/2010 23:20	-49.62327878	70.9329491	275	2.0227	33.9608	262.6915
ft06-Ox01-10	29/10/2010 23:20	-49.62327878	70.9329491	300	2.1236	34.0721	231.3785
ft06-Ox01-10	29/10/2010 23:20	-49.62327878	70.9329491	325	2.1856	34.1529	215.1322
ft06-Ox01-10	29/10/2010 23:20	-49.62327878	70.9329491	350	2.2192	34.2338	201.5279
ft06-Ox01-10	29/10/2010 23:20	-49.62327878	70.9329491	375	2.222	34.242	200.4004
ft06-Ox01-10	29/10/2010 23:20	-49.62327878	70.9329491	432	2.2174	34.345	NA
ft06-Ox01-10	30/10/2010 08:20	-49.98844206	71.25799807	5	2.237	33.895	298.0508
ft06-Ox01-10	30/10/2010 08:20	-49.98844206	71.25799807	15	2.1533	33.895	298.6591
ft06-Ox01-10	30/10/2010 08:20	-49.98844206	71.25799807	25	2.1088	33.895	298.1669
ft06-Ox01-10	30/10/2010 08:20	-49.98844206	71.25799807	35	2.091	33.8968	298.2474
ft06-Ox01-10	30/10/2010 08:20	-49.98844206	71.25799807	45	2.0796	33.8993	298.3303
ft06-Ox01-10	30/10/2010 08:20	-49.98844206	71.25799807	55	2.0756	33.9042	297.8506
ft06-Ox01-10	30/10/2010 08:20	-49.98844206	71.25799807	65	2.0697	33.9067	296.8123
ft06-Ox01-10	30/10/2010 08:20	-49.98844206	71.25799807	75	2.0583	33.9091	296.8947
ft06-Ox01-10	30/10/2010 08:20	-49.98844206	71.25799807	85	2.0444	33.9116	296.9757
ft06-Ox01-10	30/10/2010 08:20	-49.98844206	71.25799807	95	2.0291	33.9141	296.4934
ft06-Ox01-10	30/10/2010 08:20	-49.98844206	71.25799807	115	1.9806	33.9239	296.0706
ft06-Ox01-10	30/10/2010 08:20	-49.98844206	71.25799807	135	1.9222	33.9258	294.5315
ft06-Ox01-10	30/10/2010 08:20	-49.98844206	71.25799807	155	1.891	33.9282	294.6948
ft06-Ox01-10	30/10/2010 08:20	-49.98844206	71.25799807	175	1.8484	33.9282	293.7292
ft06-Ox01-10	30/10/2010 08:20	-49.98844206	71.25799807	200	1.8098	33.9307	291.8186
ft06-Ox01-10	30/10/2010 08:20	-49.98844206	71.25799807	225	1.7806	33.9381	286.937
ft06-Ox01-10	30/10/2010 08:20	-49.98844206	71.25799807	250	1.742	33.9645	268.311
ft06-Ox01-10	30/10/2010 08:20	-49.98844206	71.25799807	300	1.94	34.1287	225.293
ft06-Ox01-10	30/10/2010 08:20	-49.98844206	71.25799807	350	2.0717	34.2302	206.7322
ft06-Ox01-10	30/10/2010 08:20	-49.98844206	71.25799807	400	2.1128	34.2947	191.9676
ft06-Ox01-10	30/10/2010 08:20	-49.98844206	71.25799807	450	2.1454	34.3483	180.5808
ft06-Ox01-10	30/10/2010 08:20	-49.98844206	71.25799807	500	2.188	34.4177	171.8471
ft06-Ox01-10	30/10/2010 08:20	-49.98844206	71.25799807	550	2.2038	34.4516	166.5358
ft06-Ox01-10	30/10/2010 08:20	-49.98844206	71.25799807	672	2.2212	34.51	NA
ft06-Ox01-10	30/10/2010 23:40	-50.53424051	71.47415786	5	2.0396	33.9	300.3515
ft06-Ox01-10	30/10/2010 23:40	-50.53424051	71.47415786	15	2.0379	33.9	299.6064
ft06-Ox01-10	30/10/2010 23:40	-50.53424051	71.47415786	25	2.0075	33.9042	299.6754
ft06-Ox01-10	30/10/2010 23:40	-50.53424051	71.47415786	35	1.9438	33.9027	299.3171
ft06-Ox01-10	30/10/2010 23:40	-50.53424051	71.47415786	45	1.9339	33.9057	298.9801
ft06-Ox01-10	30/10/2010 23:40	-50.53424051	71.47415786	55	1.9288	33.9072	298.6486
ft06-Ox01-10	30/10/2010 23:40	-50.53424051	71.47415786	65	1.9121	33.9118	297.8839
ft06-Ox01-10	30/10/2010 23:40	-50.53424051	71.47415786	75	1.8967	33.9163	297.1195
ft06-Ox01-10	30/10/2010 23:40	-50.53424051	71.47415786	85	1.8616	33.9236	295.9178
ft06-Ox01-10	30/10/2010 23:40	-50.53424051	71.47415786	95	1.8012	33.9312	294.3853
ft06-Ox01-10	30/10/2010 23:40	-50.53424051	71.47415786	105	1.776	33.9342	294.4579
ft06-Ox01-10	30/10/2010 23:40	-50.53424051	71.47415786	115	1.7524	33.9327	294.9613
ft06-Ox01-10	30/10/2010 23:40	-50.53424051	71.47415786	125	1.7289	33.9342	294.6173
ft06-Ox01-10	30/10/2010 23:40	-50.53424051	71.47415786	135	1.6921	33.9342	294.6895
ft06-Ox01-10	30/10/2010 23:40	-50.53424051	71.47415786	145	1.6784	33.9342	293.5118
ft06-Ox01-10	30/10/2010 23:40	-50.53424051	71.47415786	155	1.6651	33.9327	293.5999
ft06-Ox01-10	30/10/2010 23:40	-50.53424051	71.47415786	175	1.657	33.9357	290.0876
ft06-Ox01-10	30/10/2010 23:40	-50.53424051	71.47415786	195	1.6651	33.9638	277.7838
ft06-Ox01-10	30/10/2010 23:40	-50.53424051	71.47415786	215	1.6938	34.0056	260.0776
ft06-Ox01-10	30/10/2010 23:40	-50.53424051	71.47415786	215	1.6938	34.0056	260.0776
ft06-Ox01-10	30/10/2010 23:40	-50.53424051	71.47415786	225	1.749	34.0414	250.2117
ft06-Ox01-10	30/10/2010 23:40	-50.53424051	71.47415786	235	1.8111	34.0771	240.7674
ft06-Ox01-10	30/10/2010 23:40	-50.53424051	71.47415786	255	1.907	34.1337	227.2594
ft06-Ox01-10	30/10/2010 23:40	-50.53424051	71.47415786	342	2.085	34.28	NA
ft06-Ox01-10	31/10/2010 08:20	-50.90841891	71.39186649	5	2.0529	33.91	302.933
ft06-Ox01-10	31/10/2010 08:20	-50.90841891	71.39186649	15	1.9789	33.91	303.4951
ft06-Ox01-10	31/10/2010 08:20	-50.90841891	71.39186649	25	1.9584	33.91	303.0703
ft06-Ox01-10	31/10/2010 08:20	-50.90841891	71.39186649	35	1.9472	33.9115	302.6475
ft06-Ox01-10	31/10/2010 08:20	-50.90841891	71.39186649	45	1.9055	33.9134	302.2058
ft06-Ox01-10	31/10/2010 08:20	-50.90841891	71.39186649	55	1.8574	33.9115	301.2588
ft06-Ox01-10	31/10/2010 08:20	-50.90841891	71.39186649	65	1.848	33.9134	300.3254
ft06-Ox01-10	31/10/2010 08:20	-50.90841891	71.39186649	75	1.8386	33.9193	299.3834
ft06-Ox01-10	31/10/2010 08:20	-50.90841891	71.39186649	85	1.8275	33.9232	298.4439
ft06-Ox01-10	31/10/2010 08:20	-50.90841891	71.39186649	95	1.8134	33.9271	298.0122
ft06-Ox01-10	31/10/2010 08:20	-50.90841891	71.39186649	115	1.7834	33.9311	296.2619
ft06-Ox01-10	31/10/2010 08:20	-50.90841891	71.39186649	135	1.7464	33.9345	295.9104
ft06-Ox01-10	31/10/2010 08:20	-50.90841891	71.39186649	155	1.666	33.9311	295.5476
ft06-Ox01-10	31/10/2010 08:20	-50.90841891	71.39186649	175	1.6085	33.9311	294.6792
ft06-Ox01-10	31/10/2010 08:20	-50.90841891	71.39186649	195	1.595	33.9291	291.4093
ft06-Ox01-10	31/10/2010 08:20	-50.90841891	71.39186649	215	1.6155	33.9634	269.4088
ft06-Ox01-10	31/10/2010 08:20	-50.90841891	71.39186649	235	1.7811	34.0575	243.9026
ft06-Ox01-10	31/10/2010 08:20	-50.90841891	71.39186649	255	1.8591	34.1114	231.4594
ft06-Ox01-10	31/10/2010 08:20	-50.90841891	71.39186649	275	1.9537	34.1614	220.5554
ft06-Ox01-10	31/10/2010 08:20	-50.90841891	71.39186649	300	2.0687	34.2133	211.0889
ft06-Ox01-10	31/10/2010 08:20	-50.90841891	71.39186649	325	2.0922	34.2305	206.7514
ft06-Ox01-10	31/10/2010 08:20	-50.90841891	71.39186649	350	2.1239	34.2844	196.3304
ft06-Ox01-10	31/10/2010 08:20	-50.90841891	71.39186649	375	2.1221	34.2942	193.9027
ft06-Ox01-10	31/10/2010 08:20	-50.90841891	71.39186649	442	2.182	34.4	NA
ft06-Ox01-10	1/11/2010 01:40	-51.47378646	71.99923957	5	1.8543	33.8715	299.6835
ft06-Ox01-10	1/11/2010 01:40	-51.47378646	71.99923957	15	1.8517	33.87	299.2636
ft06-Ox01-10	1/11/2010 01:40	-51.47378646	71.99923957	25	1.8492	33.87	298.8404
ft06-Ox01-10	1/11/2010 01:40	-51.47378646	71.99923957	35	1.8492	33.87	298.935
ft06-Ox01-10	1/11/2010 01:40	-51.47378646	71.99923957	45	1.8492	33.87	299.0296
ft06-Ox01-10	1/11/2010 01:40	-51.47378646	71.99923957	55	1.8492	33.87	298.6071
ft06-Ox01-10	1/11/2010 01:40	-51.47378646	71.99923957	65	1.8243	33.8735	297.646
ft06-Ox01-10	1/11/2010 01:40	-51.47378646	71.99923957	75	1.7764	33.8735	296.6783
ft06-Ox01-10	1/11/2010 01:40	-51.47378646	71.99923957	85	1.749	33.8715	295.7257
ft06-Ox01-10	1/11/2010 01:40	-51.47378646	71.99923957	95	1.7567	33.8735	295.8194
ft06-Ox01-10	1/11/2010 01:40	-51.47378646	71.99923957	115	1.7465	33.8814	292.4888
ft06-Ox01-10	1/11/2010 01:40	-51.47378646	71.99923957	135	1.712	33.8947	287.5757
ft06-Ox01-10	1/11/2010 01:40	-51.47378646	71.99923957	155	1.8217	33.9299	284.1195
ft06-Ox01-10	1/11/2010 01:40	-51.47378646	71.99923957	175	1.8268	33.9398	281.6885
ft06-Ox01-10	1/11/2010 01:40	-51.47378646	71.99923957	195	1.779	33.9452	274.3043
ft06-Ox01-10	1/11/2010 01:40	-51.47378646	71.99923957	215	1.7815	33.965	262.2388
ft06-Ox01-10	1/11/2010 01:40	-51.47378646	71.99923957	235	1.8071	34.019	249.5944
ft06-Ox01-10	1/11/2010 01:40	-51.47378646	71.99923957	255	1.9366	34.0502	243.1333
ft06-Ox01-10	1/11/2010 01:40	-51.47378646	71.99923957	275	1.9819	34.0695	237.5546
ft06-Ox01-10	1/11/2010 01:40	-51.47378646	71.99923957	300	2.0871	34.1432	222.9707
ft06-Ox01-10	1/11/2010 01:40	-51.47378646	71.99923957	325	2.1044	34.1705	218.9465
ft06-Ox01-10	1/11/2010 01:40	-51.47378646	71.99923957	350	2.1197	34.2036	210.4795
ft06-Ox01-10	1/11/2010 01:40	-51.47378646	71.99923957	375	2.1548	34.2309	201.3665
ft06-Ox01-10	1/11/2010 01:40	-51.47378646	71.99923957	482	2.35	34.365	NA
ft06-Ox01-10	1/11/2010 22:40	-52.25459956	72.93996516	5	1.77	33.8956	298.9659
ft06-Ox01-10	1/11/2010 22:40	-52.25459956	72.93996516	15	1.7667	33.895	298.7323
ft06-Ox01-10	1/11/2010 22:40	-52.25459956	72.93996516	25	1.7514	33.8978	298.3756
ft06-Ox01-10	1/11/2010 22:40	-52.25459956	72.93996516	35	1.7394	33.8999	298.459
ft06-Ox01-10	1/11/2010 22:40	-52.25459956	72.93996516	45	1.7197	33.9009	297.5837
ft06-Ox01-10	1/11/2010 22:40	-52.25459956	72.93996516	55	1.7066	33.9038	297.5552
ft06-Ox01-10	1/11/2010 22:40	-52.25459956	72.93996516	65	1.6935	33.9048	296.9837
ft06-Ox01-10	1/11/2010 22:40	-52.25459956	72.93996516	75	1.6849	33.9059	297.1799
ft06-Ox01-10	1/11/2010 22:40	-52.25459956	72.93996516	85	1.6708	33.9077	297.0433
ft06-Ox01-10	1/11/2010 22:40	-52.25459956	72.93996516	95	1.6619	33.9066	295.7388
ft06-Ox01-10	1/11/2010 22:40	-52.25459956	72.93996516	105	1.6521	33.9119	294.4201
ft06-Ox01-10	1/11/2010 22:40	-52.25459956	72.93996516	115	1.6435	33.9108	293.7712
ft06-Ox01-10	1/11/2010 22:40	-52.25459956	72.93996516	125	1.6204	33.9147	292.1179
ft06-Ox01-10	1/11/2010 22:40	-52.25459956	72.93996516	135	1.5988	33.9197	291.0103
ft06-Ox01-10	1/11/2010 22:40	-52.25459956	72.93996516	145	1.591	33.9239	289.2536
ft06-Ox01-10	1/11/2010 22:40	-52.25459956	72.93996516	155	1.5682	33.9349	286.9537
ft06-Ox01-10	1/11/2010 22:40	-52.25459956	72.93996516	175	1.492	33.9518	281.3574
ft06-Ox01-10	1/11/2010 22:40	-52.25459956	72.93996516	195	1.5028	33.9659	276.0275
ft06-Ox01-10	1/11/2010 22:40	-52.25459956	72.93996516	215	1.5443	33.9786	274.3879
ft06-Ox01-10	1/11/2010 22:40	-52.25459956	72.93996516	215	1.5443	33.9786	274.3879
ft06-Ox01-10	1/11/2010 22:40	-52.25459956	72.93996516	225	1.5443	33.9797	274.1428
ft06-Ox01-10	1/11/2010 22:40	-52.25459956	72.93996516	235	1.5476	33.9828	273.3735
ft06-Ox01-10	1/11/2010 22:40	-52.25459956	72.93996516	255	1.5529	33.985	273.9564
ft06-Ox01-10	1/11/2010 22:40	-52.25459956	72.93996516	272	1.5626	33.9839	NA
ft06-Ox01-10	2/11/2010 10:20	-52.4558058	73.77718591	5	1.662	33.905	298.1552
ft06-Ox01-10	2/11/2010 10:20	-52.4558058	73.77718591	15	1.6592	33.9056	298.2467
ft06-Ox01-10	2/11/2010 10:20	-52.4558058	73.77718591	25	1.6583	33.9067	298.4477
ft06-Ox01-10	2/11/2010 10:20	-52.4558058	73.77718591	35	1.6555	33.9085	298.2092
ft06-Ox01-10	2/11/2010 10:20	-52.4558058	73.77718591	45	1.6536	33.9113	297.8597
ft06-Ox01-10	2/11/2010 10:20	-52.4558058	73.77718591	55	1.6446	33.9135	297.0973
ft06-Ox01-10	2/11/2010 10:20	-52.4558058	73.77718591	65	1.601	33.9212	295.8662
ft06-Ox01-10	2/11/2010 10:20	-52.4558058	73.77718591	75	1.5328	33.9247	294.4106
ft06-Ox01-10	2/11/2010 10:20	-52.4558058	73.77718591	85	1.5117	33.9247	293.8355
ft06-Ox01-10	2/11/2010 10:20	-52.4558058	73.77718591	95	1.4998	33.9269	292.4131
ft06-Ox01-10	2/11/2010 10:20	-52.4558058	73.77718591	105	1.4799	33.9315	290.6796
ft06-Ox01-10	2/11/2010 10:20	-52.4558058	73.77718591	115	1.469	33.9353	288.377
ft06-Ox01-10	2/11/2010 10:20	-52.4558058	73.77718591	125	1.4472	33.9459	285.3425
ft06-Ox01-10	2/11/2010 10:20	-52.4558058	73.77718591	135	1.4381	33.9537	282.839
ft06-Ox01-10	2/11/2010 10:20	-52.4558058	73.77718591	145	1.4353	33.9621	278.7208
ft06-Ox01-10	2/11/2010 10:20	-52.4558058	73.77718591	155	1.4307	33.9766	275.6564
ft06-Ox01-10	2/11/2010 10:20	-52.4558058	73.77718591	175	1.43	33.989	273.9705
ft06-Ox01-10	2/11/2010 10:20	-52.4558058	73.77718591	195	1.43	33.989	272.8544
ft06-Ox01-10	2/11/2010 10:20	-52.4558058	73.77718591	215	1.43	33.9928	273.3482
ft06-Ox01-10	2/11/2010 10:20	-52.4558058	73.77718591	215	1.43	33.9928	273.3482
ft06-Ox01-10	2/11/2010 10:20	-52.4558058	73.77718591	225	1.4307	33.9918	272.6682
ft06-Ox01-10	2/11/2010 10:20	-52.4558058	73.77718591	235	1.4316	33.9928	272.67
ft06-Ox01-10	2/11/2010 10:20	-52.4558058	73.77718591	252	1.4316	33.995	NA
ft06-Ox01-10	3/11/2010 01:20	-52.92675019	74.62932693	5	1.4444	33.915	296.3844
ft06-Ox01-10	3/11/2010 01:20	-52.92675019	74.62932693	15	1.4444	33.9165	296.4752
ft06-Ox01-10	3/11/2010 01:20	-52.92675019	74.62932693	25	1.4444	33.9165	295.5768
ft06-Ox01-10	3/11/2010 01:20	-52.92675019	74.62932693	35	1.439	33.9186	296.1595
ft06-Ox01-10	3/11/2010 01:20	-52.92675019	74.62932693	45	1.4335	33.9186	296.2501
ft06-Ox01-10	3/11/2010 01:20	-52.92675019	74.62932693	55	1.4131	33.9247	295.8232
ft06-Ox01-10	3/11/2010 01:20	-52.92675019	74.62932693	65	1.375	33.9227	296.3959
ft06-Ox01-10	3/11/2010 01:20	-52.92675019	74.62932693	75	1.2853	33.9267	296.9268
ft06-Ox01-10	3/11/2010 01:20	-52.92675019	74.62932693	85	1.1724	33.9165	295.9831
ft06-Ox01-10	3/11/2010 01:20	-52.92675019	74.62932693	95	1.152	33.9206	295.5598
ft06-Ox01-10	3/11/2010 01:20	-52.92675019	74.62932693	115	1.0772	33.9165	297.7008
ft06-Ox01-10	3/11/2010 01:20	-52.92675019	74.62932693	135	1.0078	33.9186	296.8498
ft06-Ox01-10	3/11/2010 01:20	-52.92675019	74.62932693	155	0.9276	33.9165	297.4928
ft06-Ox01-10	3/11/2010 01:20	-52.92675019	74.62932693	175	0.895	33.9165	296.6656
ft06-Ox01-10	3/11/2010 01:20	-52.92675019	74.62932693	195	0.88	33.9186	295.8433
ft06-Ox01-10	3/11/2010 01:20	-52.92675019	74.62932693	215	0.88	33.9227	293.5285
ft06-Ox01-10	3/11/2010 01:20	-52.92675019	74.62932693	235	0.88	33.9329	289.3277
ft06-Ox01-10	3/11/2010 01:20	-52.92675019	74.62932693	255	0.895	33.9308	280.1626
ft06-Ox01-10	3/11/2010 01:20	-52.92675019	74.62932693	275	1.5029	34.015	256.5163
ft06-Ox01-10	3/11/2010 01:20	-52.92675019	74.62932693	300	1.7966	34.1027	240.5788
ft06-Ox01-10	3/11/2010 01:20	-52.92675019	74.62932693	325	1.813	34.1108	236.8825
ft06-Ox01-10	3/11/2010 01:20	-52.92675019	74.62932693	350	1.9408	34.1506	222.7858
ft06-Ox01-10	3/11/2010 01:20	-52.92675019	74.62932693	375	1.9993	34.1726	218.0644
ft06-Ox01-10	3/11/2010 01:20	-52.92675019	74.62932693	492	2.24	34.425	NA
ft06-Ox01-10	4/11/2010 00:00	-53.65665551	75.73345924	5	1.041	33.915	301.6289
ft06-Ox01-10	4/11/2010 00:00	-53.65665551	75.73345924	15	1.041	33.915	302.3316
ft06-Ox01-10	4/11/2010 00:00	-53.65665551	75.73345924	25	1.0349	33.9168	303.0273
ft06-Ox01-10	4/11/2010 00:00	-53.65665551	75.73345924	35	1.0104	33.9192	301.889
ft06-Ox01-10	4/11/2010 00:00	-53.65665551	75.73345924	45	0.9875	33.9168	302.5838
ft06-Ox01-10	4/11/2010 00:00	-53.65665551	75.73345924	55	0.9814	33.9168	301.4603
ft06-Ox01-10	4/11/2010 00:00	-53.65665551	75.73345924	65	0.9753	33.915	300.3398
ft06-Ox01-10	4/11/2010 00:00	-53.65665551	75.73345924	75	0.957	33.9168	300.4204
ft06-Ox01-10	4/11/2010 00:00	-53.65665551	75.73345924	85	0.9264	33.9192	299.8842
ft06-Ox01-10	4/11/2010 00:00	-53.65665551	75.73345924	95	0.9035	33.9168	299.9707
ft06-Ox01-10	4/11/2010 00:00	-53.65665551	75.73345924	115	0.873	33.9217	298.9148
ft06-Ox01-10	4/11/2010 00:00	-53.65665551	75.73345924	135	0.8318	33.9192	298.4754
ft06-Ox01-10	4/11/2010 00:00	-53.65665551	75.73345924	155	0.8012	33.9217	296.3554
ft06-Ox01-10	4/11/2010 00:00	-53.65665551	75.73345924	175	0.76	33.9241	293.4645
ft06-Ox01-10	4/11/2010 00:00	-53.65665551	75.73345924	195	0.7951	33.9265	283.4431
ft06-Ox01-10	4/11/2010 00:00	-53.65665551	75.73345924	215	1.154	33.993	245.9741
ft06-Ox01-10	4/11/2010 00:00	-53.65665551	75.73345924	235	1.5861	34.1189	216.7877
ft06-Ox01-10	4/11/2010 00:00	-53.65665551	75.73345924	255	1.8488	34.1897	198.2773
ft06-Ox01-10	4/11/2010 00:00	-53.65665551	75.73345924	275	2.0473	34.2586	187.065
ft06-Ox01-10	4/11/2010 00:00	-53.65665551	75.73345924	300	2.1908	34.3155	175.7109
ft06-Ox01-10	4/11/2010 00:00	-53.65665551	75.73345924	325	2.2381	34.3585	169.2276
ft06-Ox01-10	4/11/2010 00:00	-53.65665551	75.73345924	350	2.2442	34.399	164.5652
ft06-Ox01-10	4/11/2010 00:00	-53.65665551	75.73345924	375	2.2504	34.4178	162.2216
ft06-Ox01-10	4/11/2010 00:00	-53.65665551	75.73345924	492	2.287	34.52	NA
ft06-Ox01-10	5/11/2010 00:00	-54.34294218	76.82398268	5	0.6947	33.9322	301.9776
ft06-Ox01-10	5/11/2010 00:00	-54.34294218	76.82398268	15	0.6947	33.93	301.4513
ft06-Ox01-10	5/11/2010 00:00	-54.34294218	76.82398268	25	0.6947	33.93	301.5468
ft06-Ox01-10	5/11/2010 00:00	-54.34294218	76.82398268	35	0.6947	33.9322	302.8914
ft06-Ox01-10	5/11/2010 00:00	-54.34294218	76.82398268	45	0.6787	33.93	301.7284
ft06-Ox01-10	5/11/2010 00:00	-54.34294218	76.82398268	55	0.6787	33.9322	301.192
ft06-Ox01-10	5/11/2010 00:00	-54.34294218	76.82398268	65	0.6468	33.9351	301.2625
ft06-Ox01-10	5/11/2010 00:00	-54.34294218	76.82398268	75	0.585	33.9351	300.694
ft06-Ox01-10	5/11/2010 00:00	-54.34294218	76.82398268	85	0.5213	33.941	300.1119
ft06-Ox01-10	5/11/2010 00:00	-54.34294218	76.82398268	95	0.4595	33.9351	300.1828
ft06-Ox01-10	5/11/2010 00:00	-54.34294218	76.82398268	115	0.4117	33.9351	299.0882
ft06-Ox01-10	5/11/2010 00:00	-54.34294218	76.82398268	135	0.3738	33.9322	298.6326
ft06-Ox01-10	5/11/2010 00:00	-54.34294218	76.82398268	155	0.3658	33.9351	297.5526
ft06-Ox01-10	5/11/2010 00:00	-54.34294218	76.82398268	175	0.3658	33.9322	296.016
ft06-Ox01-10	5/11/2010 00:00	-54.34294218	76.82398268	200	0.312	33.9322	283.7825
ft06-Ox01-10	5/11/2010 00:00	-54.34294218	76.82398268	225	0.3977	33.9668	257.9941
ft06-Ox01-10	5/11/2010 00:00	-54.34294218	76.82398268	250	1.6314	34.1601	201.0277
ft06-Ox01-10	5/11/2010 00:00	-54.34294218	76.82398268	300	2.2034	34.3188	175.2665
ft06-Ox01-10	5/11/2010 00:00	-54.34294218	76.82398268	350	2.2572	34.3879	164.874
ft06-Ox01-10	5/11/2010 00:00	-54.34294218	76.82398268	400	2.2891	34.4372	157.6394
ft06-Ox01-10	5/11/2010 00:00	-54.34294218	76.82398268	450	2.305	34.4827	154.1927
ft06-Ox01-10	5/11/2010 00:00	-54.34294218	76.82398268	500	2.2731	34.5202	152.4783
ft06-Ox01-10	5/11/2010 00:00	-54.34294218	76.82398268	550	2.2891	34.5636	149.4943
ft06-Ox01-10	5/11/2010 00:00	-54.34294218	76.82398268	702	2.2891	34.665	NA
ft06-Ox01-10	5/11/2010 23:20	-55.17115446	77.8187313	5	0.629	33.9117	301.9885
ft06-Ox01-10	5/11/2010 23:20	-55.17115446	77.8187313	15	0.6382	33.9166	301.4678
ft06-Ox01-10	5/11/2010 23:20	-55.17115446	77.8187313	25	0.629	33.9166	300.9461
ft06-Ox01-10	5/11/2010 23:20	-55.17115446	77.8187313	35	0.629	33.9166	301.6534
ft06-Ox01-10	5/11/2010 23:20	-55.17115446	77.8187313	45	0.629	33.9141	301.1417
ft06-Ox01-10	5/11/2010 23:20	-55.17115446	77.8187313	55	0.629	33.919	300.6145
ft06-Ox01-10	5/11/2010 23:20	-55.17115446	77.8187313	65	0.629	33.919	300.7096
ft06-Ox01-10	5/11/2010 23:20	-55.17115446	77.8187313	75	0.629	33.9215	300.7996
ft06-Ox01-10	5/11/2010 23:20	-55.17115446	77.8187313	85	0.629	33.9215	299.6689
ft06-Ox01-10	5/11/2010 23:20	-55.17115446	77.8187313	95	0.629	33.9215	299.7635
ft06-Ox01-10	5/11/2010 23:20	-55.17115446	77.8187313	115	0.5947	33.9239	296.8606
ft06-Ox01-10	5/11/2010 23:20	-55.17115446	77.8187313	135	0.5581	33.9263	295.7943
ft06-Ox01-10	5/11/2010 23:20	-55.17115446	77.8187313	155	0.4871	33.9355	294.2328
ft06-Ox01-10	5/11/2010 23:20	-55.17115446	77.8187313	175	0.4139	33.9355	294.3763
ft06-Ox01-10	5/11/2010 23:20	-55.17115446	77.8187313	195	0.2355	33.9337	295.6918
ft06-Ox01-10	5/11/2010 23:20	-55.17115446	77.8187313	215	0.057	33.905	292.7593
ft06-Ox01-10	5/11/2010 23:20	-55.17115446	77.8187313	235	0.3155	33.9288	274.889
ft06-Ox01-10	5/11/2010 23:20	-55.17115446	77.8187313	255	0.8189	33.9934	249.3317
ft06-Ox01-10	5/11/2010 23:20	-55.17115446	77.8187313	275	1.4298	34.0984	224.1613
ft06-Ox01-10	5/11/2010 23:20	-55.17115446	77.8187313	300	1.9675	34.1917	191.0803
ft06-Ox01-10	5/11/2010 23:20	-55.17115446	77.8187313	325	2.2718	34.3064	177.9081
ft06-Ox01-10	5/11/2010 23:20	-55.17115446	77.8187313	350	2.3084	34.3472	170.128
ft06-Ox01-10	5/11/2010 23:20	-55.17115446	77.8187313	375	2.3175	34.3735	166.5221
ft06-Ox01-10	5/11/2010 23:20	-55.17115446	77.8187313	542	2.345	34.515	NA
ft06-Ox01-10	6/11/2010 09:20	-55.39741801	78.35120095	5	-1.5091	33.875	303.877
ft06-Ox01-10	6/11/2010 09:20	-55.39741801	78.35120095	15	-1.5091	33.875	303.3543
ft06-Ox01-10	6/11/2010 09:20	-55.39741801	78.35120095	25	-1.5091	33.875	302.8311
ft06-Ox01-10	6/11/2010 09:20	-55.39741801	78.35120095	35	-1.5091	33.875	301.6881
ft06-Ox01-10	6/11/2010 09:20	-55.39741801	78.35120095	45	-1.5497	33.8886	299.8716
ft06-Ox01-10	6/11/2010 09:20	-55.39741801	78.35120095	55	-1.5792	33.8886	297.47
ft06-Ox01-10	6/11/2010 09:20	-55.39741801	78.35120095	65	-1.6382	33.8996	293.3227
ft06-Ox01-10	6/11/2010 09:20	-55.39741801	78.35120095	75	-1.6972	33.9032	289.654
ft06-Ox01-10	6/11/2010 09:20	-55.39741801	78.35120095	85	-1.723	33.9205	286.7506
ft06-Ox01-10	6/11/2010 09:20	-55.39741801	78.35120095	95	-1.723	33.9241	284.9734
ft06-Ox01-10	6/11/2010 09:20	-55.39741801	78.35120095	115	-1.6234	33.9387	282.699
ft06-Ox01-10	6/11/2010 09:20	-55.39741801	78.35120095	135	-1.1882	34.0461	292.6929
ft06-Ox01-10	6/11/2010 09:20	-55.39741801	78.35120095	155	-1.1882	34.0279	268.5201
ft06-Ox01-10	6/11/2010 09:20	-55.39741801	78.35120095	175	-0.1777	34.1316	215.3265
ft06-Ox01-10	6/11/2010 09:20	-55.39741801	78.35120095	200	1.4266	34.4274	160.6772
ft06-Ox01-10	6/11/2010 09:20	-55.39741801	78.35120095	250	1.9355	34.5884	150.6033
ft06-Ox01-10	6/11/2010 09:20	-55.39741801	78.35120095	300	1.8027	34.6203	151.8628
ft06-Ox01-10	6/11/2010 09:20	-55.39741801	78.35120095	350	1.965	34.6776	150.9936
ft06-Ox01-10	6/11/2010 09:20	-55.39741801	78.35120095	425	1.906	34.7058	151.7726
ft06-Ox01-10	6/11/2010 09:20	-55.39741801	78.35120095	500	1.8912	34.7349	154.61
ft06-Ox01-10	6/11/2010 09:20	-55.39741801	78.35120095	575	1.8912	34.7559	157.4712
ft06-Ox01-10	6/11/2010 09:20	-55.39741801	78.35120095	650	1.8175	34.7668	160.805
ft06-Ox01-10	6/11/2010 09:20	-55.39741801	78.35120095	725	1.7769	34.7777	163.687
ft06-Ox01-10	6/11/2010 09:20	-55.39741801	78.35120095	752	1.7622	34.785	NA
ft06-Ox01-10	6/11/2010 23:00	-55.65407931	78.89086756	5	-1.4847	33.9592	305.5258
ft06-Ox01-10	6/11/2010 23:00	-55.65407931	78.89086756	15	-1.4847	33.9625	306.2489
ft06-Ox01-10	6/11/2010 23:00	-55.65407931	78.89086756	25	-1.4847	33.9559	306.3602
ft06-Ox01-10	6/11/2010 23:00	-55.65407931	78.89086756	35	-1.495	33.9592	305.8098
ft06-Ox01-10	6/11/2010 23:00	-55.65407931	78.89086756	45	-1.495	33.9525	307.1892
ft06-Ox01-10	6/11/2010 23:00	-55.65407931	78.89086756	55	-1.4711	33.9592	306.0181
ft06-Ox01-10	6/11/2010 23:00	-55.65407931	78.89086756	65	-1.4711	33.9592	304.8458
ft06-Ox01-10	6/11/2010 23:00	-55.65407931	78.89086756	75	-1.4847	33.9559	303.6715
ft06-Ox01-10	6/11/2010 23:00	-55.65407931	78.89086756	85	-1.4711	33.9559	298.8551
ft06-Ox01-10	6/11/2010 23:00	-55.65407931	78.89086756	95	-1.495	33.9559	290.2024
ft06-Ox01-10	6/11/2010 23:00	-55.65407931	78.89086756	115	-1.4027	33.94	259.3227
ft06-Ox01-10	6/11/2010 23:00	-55.65407931	78.89086756	135	-0.7597	34.0577	228.4228
ft06-Ox01-10	6/11/2010 23:00	-55.65407931	78.89086756	155	0.1808	34.2373	190.4771
ft06-Ox01-10	6/11/2010 23:00	-55.65407931	78.89086756	175	1.2513	34.4468	161.375
ft06-Ox01-10	6/11/2010 23:00	-55.65407931	78.89086756	200	1.7608	34.5913	150.8082
ft06-Ox01-10	6/11/2010 23:00	-55.65407931	78.89086756	225	1.8429	34.6138	149.8096
ft06-Ox01-10	6/11/2010 23:00	-55.65407931	78.89086756	250	1.9113	34.6498	149.9107
ft06-Ox01-10	6/11/2010 23:00	-55.65407931	78.89086756	300	1.925	34.6832	151.2367
ft06-Ox01-10	6/11/2010 23:00	-55.65407931	78.89086756	350	1.8703	34.6957	150.8036
ft06-Ox01-10	6/11/2010 23:00	-55.65407931	78.89086756	400	1.9113	34.7224	153.5931
ft06-Ox01-10	6/11/2010 23:00	-55.65407931	78.89086756	450	1.8703	34.7383	156.3765
ft06-Ox01-10	6/11/2010 23:00	-55.65407931	78.89086756	500	1.8429	34.7516	159.0128
ft06-Ox01-10	6/11/2010 23:00	-55.65407931	78.89086756	550	1.8292	34.7616	160.5354
ft06-Ox01-10	6/11/2010 23:00	-55.65407931	78.89086756	652	1.7369	34.775	NA
ft06-Ox01-10	7/11/2010 05:20	-55.89607337	79.469932	5	-0.6768	34.055	313.8425
ft06-Ox01-10	7/11/2010 05:20	-55.89607337	79.469932	15	-0.6879	34.055	313.935
ft06-Ox01-10	7/11/2010 05:20	-55.89607337	79.469932	25	-0.6879	34.06	314.6625
ft06-Ox01-10	7/11/2010 05:20	-55.89607337	79.469932	35	-0.71	34.06	313.4695
ft06-Ox01-10	7/11/2010 05:20	-55.89607337	79.469932	45	-0.7322	34.0629	312.2696
ft06-Ox01-10	7/11/2010 05:20	-55.89607337	79.469932	55	-0.7433	34.055	311.7389
ft06-Ox01-10	7/11/2010 05:20	-55.89607337	79.469932	65	-0.7433	34.055	309.9177
ft06-Ox01-10	7/11/2010 05:20	-55.89607337	79.469932	75	-0.807	34.0773	306.8882
ft06-Ox01-10	7/11/2010 05:20	-55.89607337	79.469932	85	-0.8735	34.086	304.3658
ft06-Ox01-10	7/11/2010 05:20	-55.89607337	79.469932	95	-0.8956	34.086	301.2473
ft06-Ox01-10	7/11/2010 05:20	-55.89607337	79.469932	115	-0.915	34.0831	284.4554
ft06-Ox01-10	7/11/2010 05:20	-55.89607337	79.469932	135	-0.5355	34.1256	238.27
ft06-Ox01-10	7/11/2010 05:20	-55.89607337	79.469932	155	0.5614	34.3257	188.8344
ft06-Ox01-10	7/11/2010 05:20	-55.89607337	79.469932	175	1.4506	34.5151	158.8201
ft06-Ox01-10	7/11/2010 05:20	-55.89607337	79.469932	200	1.7885	34.6281	155.8715
ft06-Ox01-10	7/11/2010 05:20	-55.89607337	79.469932	225	1.7553	34.6447	155.9664
ft06-Ox01-10	7/11/2010 05:20	-55.89607337	79.469932	250	1.7664	34.6785	157.8277
ft06-Ox01-10	7/11/2010 05:20	-55.89607337	79.469932	300	1.855	34.7124	158.0666
ft06-Ox01-10	7/11/2010 05:20	-55.89607337	79.469932	350	1.8328	34.7325	159.578
ft06-Ox01-10	7/11/2010 05:20	-55.89607337	79.469932	400	1.7027	34.7354	162.3714
ft06-Ox01-10	7/11/2010 05:20	-55.89607337	79.469932	450	1.7331	34.7664	163.8962
ft06-Ox01-10	7/11/2010 05:20	-55.89607337	79.469932	500	1.6473	34.7664	165.9083
ft06-Ox01-10	7/11/2010 05:20	-55.89607337	79.469932	550	1.5919	34.7721	167.4414
ft06-Ox01-10	7/11/2010 05:20	-55.89607337	79.469932	722	1.5919	34.775	NA
ft06-Ox01-10	7/11/2010 23:20	-56.40807061	79.91910799	5	-1.1687	33.765	316.6626
ft06-Ox01-10	7/11/2010 23:20	-56.40807061	79.91910799	15	-1.1687	33.765	315.5181
ft06-Ox01-10	7/11/2010 23:20	-56.40807061	79.91910799	25	-1.1809	33.768	312.4908
ft06-Ox01-10	7/11/2010 23:20	-56.40807061	79.91910799	35	-1.2755	33.8198	309.3056
ft06-Ox01-10	7/11/2010 23:20	-56.40807061	79.91910799	45	-1.37	33.9315	305.5267
ft06-Ox01-10	7/11/2010 23:20	-56.40807061	79.91910799	55	-1.3365	33.9832	301.8008
ft06-Ox01-10	7/11/2010 23:20	-56.40807061	79.91910799	65	-1.3365	34.0157	297.6285
ft06-Ox01-10	7/11/2010 23:20	-56.40807061	79.91910799	75	-1.3487	34.0309	293.9503
ft06-Ox01-10	7/11/2010 23:20	-56.40807061	79.91910799	85	-1.3609	34.039	287.9513
ft06-Ox01-10	7/11/2010 23:20	-56.40807061	79.91910799	95	-1.3121	34.0431	277.1668
ft06-Ox01-10	7/11/2010 23:20	-56.40807061	79.91910799	115	-0.8942	34.1071	241.9256
ft06-Ox01-10	7/11/2010 23:20	-56.40807061	79.91910799	135	-0.1866	34.3182	211.5084
ft06-Ox01-10	7/11/2010 23:20	-56.40807061	79.91910799	155	0.2922	34.4095	194.5443
ft06-Ox01-10	7/11/2010 23:20	-56.40807061	79.91910799	175	0.6491	34.4765	183.157
ft06-Ox01-10	7/11/2010 23:20	-56.40807061	79.91910799	200	1.0456	34.5608	173.4892
ft06-Ox01-10	7/11/2010 23:20	-56.40807061	79.91910799	250	1.3445	34.6318	166.4197
ft06-Ox01-10	7/11/2010 23:20	-56.40807061	79.91910799	300	1.6312	34.6917	162.4713
ft06-Ox01-10	7/11/2010 23:20	-56.40807061	79.91910799	350	1.68	34.7161	162.7147
ft06-Ox01-10	7/11/2010 23:20	-56.40807061	79.91910799	425	1.5946	34.7394	166.0348
ft06-Ox01-10	7/11/2010 23:20	-56.40807061	79.91910799	500	1.5122	34.7353	167.6639
ft06-Ox01-10	7/11/2010 23:20	-56.40807061	79.91910799	575	1.5336	34.7638	169.2953
ft06-Ox01-10	7/11/2010 23:20	-56.40807061	79.91910799	650	1.4878	34.78	170.29
ft06-Ox01-10	7/11/2010 23:20	-56.40807061	79.91910799	725	1.3567	34.7678	171.9269
ft06-Ox01-10	7/11/2010 23:20	-56.40807061	79.91910799	752	1.2957	34.7638	NA
ft06-Ox01-10	8/11/2010 06:40	-56.58680432	79.92668633	5	-1.1406	33.885	315.1816
ft06-Ox01-10	8/11/2010 06:40	-56.58680432	79.92668633	15	-1.1528	33.8876	315.268
ft06-Ox01-10	8/11/2010 06:40	-56.58680432	79.92668633	25	-1.1528	33.885	314.1244
ft06-Ox01-10	8/11/2010 06:40	-56.58680432	79.92668633	35	-1.1528	33.885	313.5991
ft06-Ox01-10	8/11/2010 06:40	-56.58680432	79.92668633	45	-1.1528	33.885	312.4484
ft06-Ox01-10	8/11/2010 06:40	-56.58680432	79.92668633	55	-1.1773	33.8876	310.6509
ft06-Ox01-10	8/11/2010 06:40	-56.58680432	79.92668633	65	-1.2109	33.8911	307.7507
ft06-Ox01-10	8/11/2010 06:40	-56.58680432	79.92668633	75	-1.2597	33.9156	303.3881
ft06-Ox01-10	8/11/2010 06:40	-56.58680432	79.92668633	85	-1.3086	33.9672	297.249
ft06-Ox01-10	8/11/2010 06:40	-56.58680432	79.92668633	95	-1.3208	34.0119	292.8663
ft06-Ox01-10	8/11/2010 06:40	-56.58680432	79.92668633	115	-1.33	34.039	275.3211
ft06-Ox01-10	8/11/2010 06:40	-56.58680432	79.92668633	135	-0.661	34.1011	229.7019
ft06-Ox01-10	8/11/2010 06:40	-56.58680432	79.92668633	155	0.1547	34.3137	201.5123
ft06-Ox01-10	8/11/2010 06:40	-56.58680432	79.92668633	175	0.6558	34.4266	184.4276
ft06-Ox01-10	8/11/2010 06:40	-56.58680432	79.92668633	200	1.114	34.5229	169.2293
ft06-Ox01-10	8/11/2010 06:40	-56.58680432	79.92668633	225	1.5081	34.6086	162.0069
ft06-Ox01-10	8/11/2010 06:40	-56.58680432	79.92668633	250	1.6272	34.6497	160.3964
ft06-Ox01-10	8/11/2010 06:40	-56.58680432	79.92668633	300	1.6761	34.6839	160.6264
ft06-Ox01-10	8/11/2010 06:40	-56.58680432	79.92668633	350	1.725	34.7084	160.8669
ft06-Ox01-10	8/11/2010 06:40	-56.58680432	79.92668633	400	1.7128	34.7215	161.5746
ft06-Ox01-10	8/11/2010 06:40	-56.58680432	79.92668633	450	1.7006	34.739	163.7026
ft06-Ox01-10	8/11/2010 06:40	-56.58680432	79.92668633	500	1.6272	34.746	165.8278
ft06-Ox01-10	8/11/2010 06:40	-56.58680432	79.92668633	550	1.6028	34.753	166.7051
ft06-Ox01-10	8/11/2010 06:40	-56.58680432	79.92668633	652	1.5203	34.76	NA
ft06-Ox01-10	8/11/2010 23:20	-57.06945277	80.48492982	5	-1.63	33.8405	312.5066
ft06-Ox01-10	8/11/2010 23:20	-57.06945277	80.48492982	15	-1.63	33.8405	311.3034
ft06-Ox01-10	8/11/2010 23:20	-57.06945277	80.48492982	25	-1.63	33.8443	312.045
ft06-Ox01-10	8/11/2010 23:20	-57.06945277	80.48492982	35	-1.63	33.8367	311.5089
ft06-Ox01-10	8/11/2010 23:20	-57.06945277	80.48492982	45	-1.63	33.8329	309.0087
ft06-Ox01-10	8/11/2010 23:20	-57.06945277	80.48492982	55	-1.63	33.8367	305.8385
ft06-Ox01-10	8/11/2010 23:20	-57.06945277	80.48492982	65	-1.6193	33.8329	298.2867
ft06-Ox01-10	8/11/2010 23:20	-57.06945277	80.48492982	75	-1.6193	33.83	282.403
ft06-Ox01-10	8/11/2010 23:20	-57.06945277	80.48492982	85	-1.5477	33.8443	251.1777
ft06-Ox01-10	8/11/2010 23:20	-57.06945277	80.48492982	95	-0.7357	33.9488	206.0668
ft06-Ox01-10	8/11/2010 23:20	-57.06945277	80.48492982	115	1.1458	34.4256	164.5824
ft06-Ox01-10	8/11/2010 23:20	-57.06945277	80.48492982	135	1.5678	34.5415	156.3462
ft06-Ox01-10	8/11/2010 23:20	-57.06945277	80.48492982	155	1.7503	34.5928	151.8611
ft06-Ox01-10	8/11/2010 23:20	-57.06945277	80.48492982	175	1.8182	34.6156	151.298
ft06-Ox01-10	8/11/2010 23:20	-57.06945277	80.48492982	200	1.8612	34.627	150.9261
ft06-Ox01-10	8/11/2010 23:20	-57.06945277	80.48492982	225	1.8898	34.6451	151.0348
ft06-Ox01-10	8/11/2010 23:20	-57.06945277	80.48492982	250	1.8898	34.6679	151.6226
ft06-Ox01-10	8/11/2010 23:20	-57.06945277	80.48492982	300	1.947	34.6973	153.1628
ft06-Ox01-10	8/11/2010 23:20	-57.06945277	80.48492982	350	1.9327	34.7201	155.351
ft06-Ox01-10	8/11/2010 23:20	-57.06945277	80.48492982	400	1.9184	34.7382	157.5496
ft06-Ox01-10	8/11/2010 23:20	-57.06945277	80.48492982	450	1.8898	34.7496	159.096
ft06-Ox01-10	8/11/2010 23:20	-57.06945277	80.48492982	500	1.8182	34.761	161.1286
ft06-Ox01-10	8/11/2010 23:20	-57.06945277	80.48492982	550	1.7753	34.7686	163.345
ft06-Ox01-10	8/11/2010 23:20	-57.06945277	80.48492982	682	1.6787	34.78	NA
ft06-Ox01-10	9/11/2010 09:20	-57.26223682	80.69617438	5	-1.638	33.8328	314.367
ft06-Ox01-10	9/11/2010 09:20	-57.26223682	80.69617438	15	-1.638	33.8328	313.1643
ft06-Ox01-10	9/11/2010 09:20	-57.26223682	80.69617438	25	-1.638	33.8328	313.2635
ft06-Ox01-10	9/11/2010 09:20	-57.26223682	80.69617438	35	-1.638	33.83	312.7172
ft06-Ox01-10	9/11/2010 09:20	-57.26223682	80.69617438	45	-1.638	33.83	310.8609
ft06-Ox01-10	9/11/2010 09:20	-57.26223682	80.69617438	55	-1.638	33.83	309.6553
ft06-Ox01-10	9/11/2010 09:20	-57.26223682	80.69617438	65	-1.638	33.8328	305.3451
ft06-Ox01-10	9/11/2010 09:20	-57.26223682	80.69617438	75	-1.638	33.8402	297.1085
ft06-Ox01-10	9/11/2010 09:20	-57.26223682	80.69617438	85	-1.6273	33.8587	283.6315
ft06-Ox01-10	9/11/2010 09:20	-57.26223682	80.69617438	95	-1.5136	33.8948	254.3443
ft06-Ox01-10	9/11/2010 09:20	-57.26223682	80.69617438	115	0.104	34.1704	188.1352
ft06-Ox01-10	9/11/2010 09:20	-57.26223682	80.69617438	135	1.2593	34.4895	161.9293
ft06-Ox01-10	9/11/2010 09:20	-57.26223682	80.69617438	155	1.5793	34.5802	156.9578
ft06-Ox01-10	9/11/2010 09:20	-57.26223682	80.69617438	175	1.693	34.6024	154.4468
ft06-Ox01-10	9/11/2010 09:20	-57.26223682	80.69617438	195	1.8317	34.6385	152.7448
ft06-Ox01-10	9/11/2010 09:20	-57.26223682	80.69617438	215	1.8601	34.657	153.3223
ft06-Ox01-10	9/11/2010 09:20	-57.26223682	80.69617438	235	1.8886	34.6745	153.4089
ft06-Ox01-10	9/11/2010 09:20	-57.26223682	80.69617438	255	1.9028	34.6893	154.1509
ft06-Ox01-10	9/11/2010 09:20	-57.26223682	80.69617438	275	1.8886	34.7004	154.2319
ft06-Ox01-10	9/11/2010 09:20	-57.26223682	80.69617438	300	1.917	34.7143	155.6622
ft06-Ox01-10	9/11/2010 09:20	-57.26223682	80.69617438	325	1.9028	34.7254	157.0843
ft06-Ox01-10	9/11/2010 09:20	-57.26223682	80.69617438	350	1.8886	34.7365	158.5082
ft06-Ox01-10	9/11/2010 09:20	-57.26223682	80.69617438	375	1.8886	34.7365	159.2914
ft06-Ox01-10	9/11/2010 09:20	-57.26223682	80.69617438	462	1.8459	34.755	NA
ft06-Ox01-10	9/11/2010 23:00	-57.61376647	81.42353295	5	-1.72	33.845	313.6724
ft06-Ox01-10	9/11/2010 23:00	-57.61376647	81.42353295	15	-1.72	33.845	313.1208
ft06-Ox01-10	9/11/2010 23:00	-57.61376647	81.42353295	25	-1.72	33.845	312.5687
ft06-Ox01-10	9/11/2010 23:00	-57.61376647	81.42353295	35	-1.7091	33.845	312.0231
ft06-Ox01-10	9/11/2010 23:00	-57.61376647	81.42353295	45	-1.7091	33.845	310.167
ft06-Ox01-10	9/11/2010 23:00	-57.61376647	81.42353295	55	-1.6947	33.845	305.8743
ft06-Ox01-10	9/11/2010 23:00	-57.61376647	81.42353295	65	-1.6802	33.8515	296.3485
ft06-Ox01-10	9/11/2010 23:00	-57.61376647	81.42353295	75	-1.5933	33.9217	280.3734
ft06-Ox01-10	9/11/2010 23:00	-57.61376647	81.42353295	85	-1.4232	33.9946	266.8828
ft06-Ox01-10	9/11/2010 23:00	-57.61376647	81.42353295	95	-1.1553	34.0348	247.95
ft06-Ox01-10	9/11/2010 23:00	-57.61376647	81.42353295	115	0.166	34.2629	193.1374
ft06-Ox01-10	9/11/2010 23:00	-57.61376647	81.42353295	135	1.2013	34.4565	164.5996
ft06-Ox01-10	9/11/2010 23:00	-57.61376647	81.42353295	155	1.5018	34.5593	156.9905
ft06-Ox01-10	9/11/2010 23:00	-57.61376647	81.42353295	175	1.7262	34.6108	152.5164
ft06-Ox01-10	9/11/2010 23:00	-57.61376647	81.42353295	200	1.8276	34.651	152.1331
ft06-Ox01-10	9/11/2010 23:00	-57.61376647	81.42353295	225	1.8421	34.6584	152.2494
ft06-Ox01-10	9/11/2010 23:00	-57.61376647	81.42353295	250	1.9	34.6874	152.8487
ft06-Ox01-10	9/11/2010 23:00	-57.61376647	81.42353295	300	1.8855	34.7099	155.034
ft06-Ox01-10	9/11/2010 23:00	-57.61376647	81.42353295	350	1.8855	34.7389	157.8806
ft06-Ox01-10	9/11/2010 23:00	-57.61376647	81.42353295	400	1.8421	34.7501	160.0807
ft06-Ox01-10	9/11/2010 23:00	-57.61376647	81.42353295	450	1.8276	34.7576	162.1344
ft06-Ox01-10	9/11/2010 23:00	-57.61376647	81.42353295	500	1.7986	34.7688	163.0274
ft06-Ox01-10	9/11/2010 23:00	-57.61376647	81.42353295	550	1.7552	34.7763	165.2462
ft06-Ox01-10	9/11/2010 23:00	-57.61376647	81.42353295	622	1.6864	34.78	NA
ft06-Ox01-10	10/11/2010 06:00	-57.8300336	81.59297551	5	-1.675	33.86	311.7898
ft06-Ox01-10	10/11/2010 06:00	-57.8300336	81.59297551	15	-1.675	33.8628	312.5285
ft06-Ox01-10	10/11/2010 06:00	-57.8300336	81.59297551	25	-1.675	33.8628	311.335
ft06-Ox01-10	10/11/2010 06:00	-57.8300336	81.59297551	35	-1.675	33.86	309.5003
ft06-Ox01-10	10/11/2010 06:00	-57.8300336	81.59297551	45	-1.6643	33.8628	306.3656
ft06-Ox01-10	10/11/2010 06:00	-57.8300336	81.59297551	55	-1.6643	33.8665	300.1479
ft06-Ox01-10	10/11/2010 06:00	-57.8300336	81.59297551	65	-1.65	33.8739	285.6779
ft06-Ox01-10	10/11/2010 06:00	-57.8300336	81.59297551	75	-1.6072	33.9174	262.2487
ft06-Ox01-10	10/11/2010 06:00	-57.8300336	81.59297551	85	-1.2002	33.9285	232.5656
ft06-Ox01-10	10/11/2010 06:00	-57.8300336	81.59297551	95	-0.247	34.0811	201.7038
ft06-Ox01-10	10/11/2010 06:00	-57.8300336	81.59297551	115	0.899	34.4002	170.6925
ft06-Ox01-10	10/11/2010 06:00	-57.8300336	81.59297551	135	1.2917	34.4872	161.2501
ft06-Ox01-10	10/11/2010 06:00	-57.8300336	81.59297551	155	1.5987	34.5852	154.3547
ft06-Ox01-10	10/11/2010 06:00	-57.8300336	81.59297551	175	1.7808	34.6287	152.0226
ft06-Ox01-10	10/11/2010 06:00	-57.8300336	81.59297551	200	1.8522	34.6573	152.1338
ft06-Ox01-10	10/11/2010 06:00	-57.8300336	81.59297551	250	1.895	34.6869	152.844
ft06-Ox01-10	10/11/2010 06:00	-57.8300336	81.59297551	300	1.895	34.7082	154.3673
ft06-Ox01-10	10/11/2010 06:00	-57.8300336	81.59297551	350	1.8664	34.7267	156.542
ft06-Ox01-10	10/11/2010 06:00	-57.8300336	81.59297551	425	1.8522	34.748	158.8476
ft06-Ox01-10	10/11/2010 06:00	-57.8300336	81.59297551	500	1.8093	34.7591	161.6561
ft06-Ox01-10	10/11/2010 06:00	-57.8300336	81.59297551	575	1.7522	34.7702	163.9772
ft06-Ox01-10	10/11/2010 06:00	-57.8300336	81.59297551	650	1.6844	34.7776	166.3074
ft06-Ox01-10	10/11/2010 06:00	-57.8300336	81.59297551	725	1.6272	34.7813	167.993
ft06-Ox01-10	10/11/2010 06:00	-57.8300336	81.59297551	792	1.5558	34.785	NA
ft06-Ox01-10	10/11/2010 22:40	-58.14394643	82.559	5	-1.52	33.965	303.0621
ft06-Ox01-10	10/11/2010 22:40	-58.14394643	82.559	15	-1.4849	33.9739	302.0269
ft06-Ox01-10	10/11/2010 22:40	-58.14394643	82.559	25	-1.4465	33.99	298.7094
ft06-Ox01-10	10/11/2010 22:40	-58.14394643	82.559	35	-1.4337	33.9964	293.2678
ft06-Ox01-10	10/11/2010 22:40	-58.14394643	82.559	45	-1.3475	34.0149	280.039
ft06-Ox01-10	10/11/2010 22:40	-58.14394643	82.559	55	-1.1206	34.0785	265.6563
ft06-Ox01-10	10/11/2010 22:40	-58.14394643	82.559	65	-0.9577	34.1316	255.6507
ft06-Ox01-10	10/11/2010 22:40	-58.14394643	82.559	75	-0.8459	34.1477	240.708
ft06-Ox01-10	10/11/2010 22:40	-58.14394643	82.559	85	-0.5327	34.217	221.9238
ft06-Ox01-10	10/11/2010 22:40	-58.14394643	82.559	95	-0.2196	34.2959	208.6513
ft06-Ox01-10	10/11/2010 22:40	-58.14394643	82.559	115	0.5088	34.419	184.8591
ft06-Ox01-10	10/11/2010 22:40	-58.14394643	82.559	135	1.2085	34.5551	169.3886
ft06-Ox01-10	10/11/2010 22:40	-58.14394643	82.559	155	1.2724	34.5897	167.3387
ft06-Ox01-10	10/11/2010 22:40	-58.14394643	82.559	175	1.4226	34.6275	164.5979
ft06-Ox01-10	10/11/2010 22:40	-58.14394643	82.559	195	1.4482	34.6404	164.1245
ft06-Ox01-10	10/11/2010 22:40	-58.14394643	82.559	215	1.4993	34.6589	164.2236
ft06-Ox01-10	10/11/2010 22:40	-58.14394643	82.559	235	1.4865	34.6686	164.3119
ft06-Ox01-10	10/11/2010 22:40	-58.14394643	82.559	255	1.5344	34.675	163.2798
ft06-Ox01-10	10/11/2010 22:40	-58.14394643	82.559	275	1.5728	34.6935	163.374
ft06-Ox01-10	10/11/2010 22:40	-58.14394643	82.559	300	1.5983	34.7128	164.0615
ft06-Ox01-10	10/11/2010 22:40	-58.14394643	82.559	325	1.56	34.7096	164.1815
ft06-Ox01-10	10/11/2010 22:40	-58.14394643	82.559	350	1.6239	34.7257	163.3092
ft06-Ox01-10	10/11/2010 22:40	-58.14394643	82.559	375	1.6622	34.7346	163.4395
ft06-Ox01-10	10/11/2010 22:40	-58.14394643	82.559	502	1.675	34.77	NA
ft06-Ox01-10	11/11/2010 04:00	-58.2506559	83.00418946	5	-1.4537	34	304.8759
ft06-Ox01-10	11/11/2010 04:00	-58.2506559	83.00418946	15	-1.5	34	303.2512
ft06-Ox01-10	11/11/2010 04:00	-58.2506559	83.00418946	25	-1.5	34.0023	302.7779
ft06-Ox01-10	11/11/2010 04:00	-58.2506559	83.00418946	35	-1.5	34.0054	300.6086
ft06-Ox01-10	11/11/2010 04:00	-58.2506559	83.00418946	45	-1.4907	34.0085	298.02
ft06-Ox01-10	11/11/2010 04:00	-58.2506559	83.00418946	55	-1.4907	34.0177	292.4454
ft06-Ox01-10	11/11/2010 04:00	-58.2506559	83.00418946	65	-1.4907	34.0508	283.7124
ft06-Ox01-10	11/11/2010 04:00	-58.2506559	83.00418946	75	-1.4784	34.0963	270.2996
ft06-Ox01-10	11/11/2010 04:00	-58.2506559	83.00418946	85	-1.3796	34.1417	254.3879
ft06-Ox01-10	11/11/2010 04:00	-58.2506559	83.00418946	95	-1.1265	34.154	236.1955
ft06-Ox01-10	11/11/2010 04:00	-58.2506559	83.00418946	115	-0.2652	34.308	209.3172
ft06-Ox01-10	11/11/2010 04:00	-58.2506559	83.00418946	135	0.2164	34.4197	197.3031
ft06-Ox01-10	11/11/2010 04:00	-58.2506559	83.00418946	155	0.4109	34.4828	188.4865
ft06-Ox01-10	11/11/2010 04:00	-58.2506559	83.00418946	175	0.7751	34.5313	177.6093
ft06-Ox01-10	11/11/2010 04:00	-58.2506559	83.00418946	200	1.2474	34.6368	172.1039
ft06-Ox01-10	11/11/2010 04:00	-58.2506559	83.00418946	250	1.2814	34.6399	167.972
ft06-Ox01-10	11/11/2010 04:00	-58.2506559	83.00418946	300	1.5253	34.7123	165.5258
ft06-Ox01-10	11/11/2010 04:00	-58.2506559	83.00418946	350	1.587	34.7454	165.7681
ft06-Ox01-10	11/11/2010 04:00	-58.2506559	83.00418946	425	1.4512	34.7423	168.2619
ft06-Ox01-10	11/11/2010 04:00	-58.2506559	83.00418946	500	1.4296	34.7577	169.778
ft06-Ox01-10	11/11/2010 04:00	-58.2506559	83.00418946	575	1.3308	34.7577	171.2911
ft06-Ox01-10	11/11/2010 04:00	-58.2506559	83.00418946	650	1.2474	34.7638	172.231
ft06-Ox01-10	11/11/2010 04:00	-58.2506559	83.00418946	725	1.198	34.77	173.1849
ft06-Ox01-10	11/11/2010 04:00	-58.2506559	83.00418946	762	1.161	34.77	NA
ft06-Ox01-10	11/11/2010 23:20	-58.61853899	84.17434174	5	-1.4222	34.025	291.2933
ft06-Ox01-10	11/11/2010 23:20	-58.61853899	84.17434174	15	-1.4222	34.033	290.8518
ft06-Ox01-10	11/11/2010 23:20	-58.61853899	84.17434174	25	-1.4474	34.0506	288.8233
ft06-Ox01-10	11/11/2010 23:20	-58.61853899	84.17434174	35	-1.52	34.0673	285.7333
ft06-Ox01-10	11/11/2010 23:20	-58.61853899	84.17434174	45	-1.52	34.0673	280.2584
ft06-Ox01-10	11/11/2010 23:20	-58.61853899	84.17434174	55	-1.4979	34.0673	268.7068
ft06-Ox01-10	11/11/2010 23:20	-58.61853899	84.17434174	65	-1.2234	34.0907	248.5543
ft06-Ox01-10	11/11/2010 23:20	-58.61853899	84.17434174	75	-0.6555	34.1418	226.5169
ft06-Ox01-10	11/11/2010 23:20	-58.61853899	84.17434174	85	-0.258	34.2936	215.7625
ft06-Ox01-10	11/11/2010 23:20	-58.61853899	84.17434174	95	-0.1097	34.3338	208.6976
ft06-Ox01-10	11/11/2010 23:20	-58.61853899	84.17434174	115	0.1995	34.428	196.0979
ft06-Ox01-10	11/11/2010 23:20	-58.61853899	84.17434174	135	0.556	34.4886	188.2211
ft06-Ox01-10	11/11/2010 23:20	-58.61853899	84.17434174	155	0.8052	34.5229	181.7547
ft06-Ox01-10	11/11/2010 23:20	-58.61853899	84.17434174	175	0.9283	34.5572	178.2263
ft06-Ox01-10	11/11/2010 23:20	-58.61853899	84.17434174	195	1.0513	34.574	173.8025
ft06-Ox01-10	11/11/2010 23:20	-58.61853899	84.17434174	215	1.2879	34.62	168.333
ft06-Ox01-10	11/11/2010 23:20	-58.61853899	84.17434174	235	1.3605	34.6404	166.8741
ft06-Ox01-10	11/11/2010 23:20	-58.61853899	84.17434174	255	1.4741	34.6689	164.8955
ft06-Ox01-10	11/11/2010 23:20	-58.61853899	84.17434174	275	1.5088	34.6857	164.9914
ft06-Ox01-10	11/11/2010 23:20	-58.61853899	84.17434174	300	1.5719	34.7032	163.684
ft06-Ox01-10	11/11/2010 23:20	-58.61853899	84.17434174	325	1.635	34.7316	163.8008
ft06-Ox01-10	11/11/2010 23:20	-58.61853899	84.17434174	350	1.5719	34.7346	165.3453
ft06-Ox01-10	11/11/2010 23:20	-58.61853899	84.17434174	375	1.5719	34.7404	165.9921
ft06-Ox01-10	11/11/2010 23:20	-58.61853899	84.17434174	492	1.4615	34.755	NA
ft06-Ox01-10	12/11/2010 04:20	-58.65217907	84.54305986	5	-1.5109	33.995	311.626
ft06-Ox01-10	12/11/2010 04:20	-58.65217907	84.54305986	15	-1.52	33.9973	309.9398
ft06-Ox01-10	12/11/2010 04:20	-58.65217907	84.54305986	25	-1.52	33.9973	309.4463
ft06-Ox01-10	12/11/2010 04:20	-58.65217907	84.54305986	35	-1.52	33.9973	307.1772
ft06-Ox01-10	12/11/2010 04:20	-58.65217907	84.54305986	45	-1.52	34.0066	302.667
ft06-Ox01-10	12/11/2010 04:20	-58.65217907	84.54305986	55	-1.4987	34.0128	295.2132
ft06-Ox01-10	12/11/2010 04:20	-58.65217907	84.54305986	65	-1.4987	34.0585	286.4784
ft06-Ox01-10	12/11/2010 04:20	-58.65217907	84.54305986	75	-1.4744	34.1012	277.1711
ft06-Ox01-10	12/11/2010 04:20	-58.65217907	84.54305986	85	-1.4744	34.1345	269.6435
ft06-Ox01-10	12/11/2010 04:20	-58.65217907	84.54305986	95	-1.3893	34.1407	258.2104
ft06-Ox01-10	12/11/2010 04:20	-58.65217907	84.54305986	115	-0.76	34.2345	227.6848
ft06-Ox01-10	12/11/2010 04:20	-58.65217907	84.54305986	135	-0.1733	34.3437	204.6154
ft06-Ox01-10	12/11/2010 04:20	-58.65217907	84.54305986	155	0.5898	34.484	183.8996
ft06-Ox01-10	12/11/2010 04:20	-58.65217907	84.54305986	175	0.9454	34.56	176.4626
ft06-Ox01-10	12/11/2010 04:20	-58.65217907	84.54305986	200	1.1978	34.6057	169.6361
ft06-Ox01-10	12/11/2010 04:20	-58.65217907	84.54305986	225	1.3528	34.6514	166.788
ft06-Ox01-10	12/11/2010 04:20	-58.65217907	84.54305986	250	1.3984	34.6662	165.7244
ft06-Ox01-10	12/11/2010 04:20	-58.65217907	84.54305986	300	1.52	34.7088	165.528
ft06-Ox01-10	12/11/2010 04:20	-58.65217907	84.54305986	350	1.52	34.7181	165.7772
ft06-Ox01-10	12/11/2010 04:20	-58.65217907	84.54305986	400	1.447	34.739	168.2358
ft06-Ox01-10	12/11/2010 04:20	-58.65217907	84.54305986	450	1.3741	34.7328	169.6818
ft06-Ox01-10	12/11/2010 04:20	-58.65217907	84.54305986	500	1.365	34.7452	169.3285
ft06-Ox01-10	12/11/2010 04:20	-58.65217907	84.54305986	550	1.3406	34.7545	170.1752
ft06-Ox01-10	12/11/2010 04:20	-58.65217907	84.54305986	702	1.3042	34.77	NA
ft06-Ox01-10	12/11/2010 22:40	-58.81554722	85.3045144	5	-0.9654	33.89	312.1906
ft06-Ox01-10	12/11/2010 22:40	-58.81554722	85.3045144	15	-0.9654	33.89	312.2895
ft06-Ox01-10	12/11/2010 22:40	-58.81554722	85.3045144	25	-0.9654	33.89	313.0107
ft06-Ox01-10	12/11/2010 22:40	-58.81554722	85.3045144	35	-0.9654	33.89	311.2422
ft06-Ox01-10	12/11/2010 22:40	-58.81554722	85.3045144	45	-0.9654	33.89	309.4726
ft06-Ox01-10	12/11/2010 22:40	-58.81554722	85.3045144	55	-0.9654	33.8927	306.4502
ft06-Ox01-10	12/11/2010 22:40	-58.81554722	85.3045144	65	-0.8701	33.9318	301.6928
ft06-Ox01-10	12/11/2010 22:40	-58.81554722	85.3045144	75	-0.8578	33.987	297.9413
ft06-Ox01-10	12/11/2010 22:40	-58.81554722	85.3045144	85	-0.99	34.0253	296.1645
ft06-Ox01-10	12/11/2010 22:40	-58.81554722	85.3045144	95	-0.9654	34.0395	294.374
ft06-Ox01-10	12/11/2010 22:40	-58.81554722	85.3045144	115	-1.193	34.0502	286.4594
ft06-Ox01-10	12/11/2010 22:40	-58.81554722	85.3045144	135	-0.784	34.0324	253.2091
ft06-Ox01-10	12/11/2010 22:40	-58.81554722	85.3045144	155	0.1815	34.2282	217.4254
ft06-Ox01-10	12/11/2010 22:40	-58.81554722	85.3045144	175	0.8549	34.3679	191.8415
ft06-Ox01-10	12/11/2010 22:40	-58.81554722	85.3045144	200	1.2424	34.5041	173.6534
ft06-Ox01-10	12/11/2010 22:40	-58.81554722	85.3045144	225	1.3131	34.5459	169.3807
ft06-Ox01-10	12/11/2010 22:40	-58.81554722	85.3045144	250	1.759	34.6403	158.5823
ft06-Ox01-10	12/11/2010 22:40	-58.81554722	85.3045144	300	1.8205	34.6919	158.7947
ft06-Ox01-10	12/11/2010 22:40	-58.81554722	85.3045144	350	1.8082	34.7026	159.0285
ft06-Ox01-10	12/11/2010 22:40	-58.81554722	85.3045144	400	1.882	34.7515	159.7196
ft06-Ox01-10	12/11/2010 22:40	-58.81554722	85.3045144	450	1.8451	34.7622	161.207
ft06-Ox01-10	12/11/2010 22:40	-58.81554722	85.3045144	500	1.759	34.7515	162.0746
ft06-Ox01-10	12/11/2010 22:40	-58.81554722	85.3045144	550	1.7836	34.78	163.568
ft06-Ox01-10	12/11/2010 22:40	-58.81554722	85.3045144	642	1.6514	34.78	NA
ft06-Ox01-10	13/11/2010 08:20	-59.04550582	86.47962979	5	0.8149	34.0222	299.4133
ft06-Ox01-10	13/11/2010 08:20	-59.04550582	86.47962979	15	0.7934	34.02	300.0991
ft06-Ox01-10	13/11/2010 08:20	-59.04550582	86.47962979	25	0.7856	34.0222	299.5859
ft06-Ox01-10	13/11/2010 08:20	-59.04550582	86.47962979	35	0.7777	34.0252	298.4715
ft06-Ox01-10	13/11/2010 08:20	-59.04550582	86.47962979	45	0.7543	34.0252	298.5523
ft06-Ox01-10	13/11/2010 08:20	-59.04550582	86.47962979	55	0.7231	34.0252	298.029
ft06-Ox01-10	13/11/2010 08:20	-59.04550582	86.47962979	65	0.7153	34.02	296.9297
ft06-Ox01-10	13/11/2010 08:20	-59.04550582	86.47962979	75	0.6938	34.02	297.6111
ft06-Ox01-10	13/11/2010 08:20	-59.04550582	86.47962979	85	0.6781	34.0222	296.4913
ft06-Ox01-10	13/11/2010 08:20	-59.04550582	86.47962979	95	0.6703	34.0252	295.3738
ft06-Ox01-10	13/11/2010 08:20	-59.04550582	86.47962979	115	0.602	34.0311	290.2538
ft06-Ox01-10	13/11/2010 08:20	-59.04550582	86.47962979	135	0.227	34.0429	283.1447
ft06-Ox01-10	13/11/2010 08:20	-59.04550582	86.47962979	155	0.3403	34.0281	261.6272
ft06-Ox01-10	13/11/2010 08:20	-59.04550582	86.47962979	175	0.3403	34.1303	245.6809
ft06-Ox01-10	13/11/2010 08:20	-59.04550582	86.47962979	200	1.2055	34.2346	204.12
ft06-Ox01-10	13/11/2010 08:20	-59.04550582	86.47962979	250	2.0804	34.4203	167.277
ft06-Ox01-10	13/11/2010 08:20	-59.04550582	86.47962979	300	1.7503	34.4492	167.3998
ft06-Ox01-10	13/11/2010 08:20	-59.04550582	86.47962979	350	1.9105	34.5336	158.853
ft06-Ox01-10	13/11/2010 08:20	-59.04550582	86.47962979	425	2.18	34.629	152.0875
ft06-Ox01-10	13/11/2010 08:20	-59.04550582	86.47962979	500	2.1488	34.6786	152.8386
ft06-Ox01-10	13/11/2010 08:20	-59.04550582	86.47962979	575	2.057	34.7045	154.9664
ft06-Ox01-10	13/11/2010 08:20	-59.04550582	86.47962979	650	1.9495	34.7274	157.0995
ft06-Ox01-10	13/11/2010 08:20	-59.04550582	86.47962979	725	1.9867	34.7541	158.6696
ft06-Ox01-10	13/11/2010 08:20	-59.04550582	86.47962979	742	1.973	34.76	NA
ft06-Ox01-10	13/11/2010 22:40	-59.4206354	87.147144	5	0.1118	33.92	307.2306
ft06-Ox01-10	13/11/2010 22:40	-59.4206354	87.147144	15	0.1118	33.92	306.0714
ft06-Ox01-10	13/11/2010 22:40	-59.4206354	87.147144	25	0.1118	33.92	306.1683
ft06-Ox01-10	13/11/2010 22:40	-59.4206354	87.147144	35	0.1118	33.9224	305.0028
ft06-Ox01-10	13/11/2010 22:40	-59.4206354	87.147144	45	0.075	33.9512	303.7592
ft06-Ox01-10	13/11/2010 22:40	-59.4206354	87.147144	55	0.0221	33.976	302.5142
ft06-Ox01-10	13/11/2010 22:40	-59.4206354	87.147144	65	0.0129	33.9792	301.9688
ft06-Ox01-10	13/11/2010 22:40	-59.4206354	87.147144	75	0.0405	33.9856	300.18
ft06-Ox01-10	13/11/2010 22:40	-59.4206354	87.147144	85	-0.0147	33.992	300.229
ft06-Ox01-10	13/11/2010 22:40	-59.4206354	87.147144	95	-0.04	33.9888	299.2142
ft06-Ox01-10	13/11/2010 22:40	-59.4206354	87.147144	115	-0.0055	33.976	292.5216
ft06-Ox01-10	13/11/2010 22:40	-59.4206354	87.147144	135	0.0129	33.9984	273.6085
ft06-Ox01-10	13/11/2010 22:40	-59.4206354	87.147144	155	0.4269	34.0608	248.4948
ft06-Ox01-10	13/11/2010 22:40	-59.4206354	87.147144	175	0.788	34.1424	227.6962
ft06-Ox01-10	13/11/2010 22:40	-59.4206354	87.147144	200	1.3837	34.28	198.2236
ft06-Ox01-10	13/11/2010 22:40	-59.4206354	87.147144	225	1.5907	34.34	187.1522
ft06-Ox01-10	13/11/2010 22:40	-59.4206354	87.147144	250	1.7632	34.4	173.6784
ft06-Ox01-10	13/11/2010 22:40	-59.4206354	87.147144	300	2.1243	34.5032	159.0546
ft06-Ox01-10	13/11/2010 22:40	-59.4206354	87.147144	350	2.1496	34.544	154.8247
ft06-Ox01-10	13/11/2010 22:40	-59.4206354	87.147144	400	2.26	34.6064	152.0156
ft06-Ox01-10	13/11/2010 22:40	-59.4206354	87.147144	450	2.2232	34.6408	152.2069
ft06-Ox01-10	13/11/2010 22:40	-59.4206354	87.147144	500	2.1588	34.6696	152.8736
ft06-Ox01-10	13/11/2010 22:40	-59.4206354	87.147144	550	2.1059	34.6816	153.7217
ft06-Ox01-10	13/11/2010 22:40	-59.4206354	87.147144	662	1.9794	34.72	NA
ft06-Ox01-10	14/11/2010 09:40	-59.74129146	87.4698112	5	0.2314	33.915	304.8471
ft06-Ox01-10	14/11/2010 09:40	-59.74129146	87.4698112	15	0.2314	33.915	305.5547
ft06-Ox01-10	14/11/2010 09:40	-59.74129146	87.4698112	25	0.2314	33.9172	304.4242
ft06-Ox01-10	14/11/2010 09:40	-59.74129146	87.4698112	35	0.2314	33.915	303.9137
ft06-Ox01-10	14/11/2010 09:40	-59.74129146	87.4698112	45	0.2314	33.9172	304.0053
ft06-Ox01-10	14/11/2010 09:40	-59.74129146	87.4698112	55	0.2314	33.915	302.8823
ft06-Ox01-10	14/11/2010 09:40	-59.74129146	87.4698112	65	0.2393	33.9172	301.754
ft06-Ox01-10	14/11/2010 09:40	-59.74129146	87.4698112	75	0.2235	33.9319	299.9728
ft06-Ox01-10	14/11/2010 09:40	-59.74129146	87.4698112	85	0.2235	33.9407	298.8247
ft06-Ox01-10	14/11/2010 09:40	-59.74129146	87.4698112	95	0.2472	33.9466	296.0112
ft06-Ox01-10	14/11/2010 09:40	-59.74129146	87.4698112	115	0.3403	34.0245	291.8038
ft06-Ox01-10	14/11/2010 09:40	-59.74129146	87.4698112	135	0.364	34.0355	289.0672
ft06-Ox01-10	14/11/2010 09:40	-59.74129146	87.4698112	155	0.2551	34.0355	286.1212
ft06-Ox01-10	14/11/2010 09:40	-59.74129146	87.4698112	175	0.17	34.0502	271.1925
ft06-Ox01-10	14/11/2010 09:40	-59.74129146	87.4698112	195	0.3937	34.1076	240.6765
ft06-Ox01-10	14/11/2010 09:40	-59.74129146	87.4698112	215	0.867	34.209	212.6161
ft06-Ox01-10	14/11/2010 09:40	-59.74129146	87.4698112	235	1.5045	34.2891	184.593
ft06-Ox01-10	14/11/2010 09:40	-59.74129146	87.4698112	255	1.8075	34.3957	177.2959
ft06-Ox01-10	14/11/2010 09:40	-59.74129146	87.4698112	275	1.948	34.4222	169.5689
ft06-Ox01-10	14/11/2010 09:40	-59.74129146	87.4698112	300	2.0708	34.4824	160.1181
ft06-Ox01-10	14/11/2010 09:40	-59.74129146	87.4698112	325	2.15	34.517	157.7632
ft06-Ox01-10	14/11/2010 09:40	-59.74129146	87.4698112	350	2.0946	34.5486	158.4531
ft06-Ox01-10	14/11/2010 09:40	-59.74129146	87.4698112	375	2.0332	34.5515	156.0849
ft06-Ox01-10	14/11/2010 09:40	-59.74129146	87.4698112	492	2.0411	34.65	NA
ft06-Ox01-10	14/11/2010 22:00	-59.797	88.45624991	5	-1.485	33.88	316.2084
ft06-Ox01-10	14/11/2010 22:00	-59.797	88.45624991	15	-1.4624	33.88	315.689
ft06-Ox01-10	14/11/2010 22:00	-59.797	88.45624991	25	-1.4494	33.88	315.163
ft06-Ox01-10	14/11/2010 22:00	-59.797	88.45624991	35	-1.4365	33.8826	315.8994
ft06-Ox01-10	14/11/2010 22:00	-59.797	88.45624991	45	-1.4235	33.8897	315.3575
ft06-Ox01-10	14/11/2010 22:00	-59.797	88.45624991	55	-1.4106	33.8967	314.8152
ft06-Ox01-10	14/11/2010 22:00	-59.797	88.45624991	65	-1.4235	33.924	311.6727
ft06-Ox01-10	14/11/2010 22:00	-59.797	88.45624991	75	-1.4624	33.9557	310.4083
ft06-Ox01-10	14/11/2010 22:00	-59.797	88.45624991	85	-1.4494	33.9627	309.2293
ft06-Ox01-10	14/11/2010 22:00	-59.797	88.45624991	95	-1.4365	33.9627	308.8586
ft06-Ox01-10	14/11/2010 22:00	-59.797	88.45624991	115	-1.485	33.9689	303.9267
ft06-Ox01-10	14/11/2010 22:00	-59.797	88.45624991	135	-1.3847	33.9865	291.106
ft06-Ox01-10	14/11/2010 22:00	-59.797	88.45624991	155	-1.2456	34.0243	263.7728
ft06-Ox01-10	14/11/2010 22:00	-59.797	88.45624991	175	-0.3819	34.1246	217.9995
ft06-Ox01-10	14/11/2010 22:00	-59.797	88.45624991	200	1.0512	34.4766	184.4373
ft06-Ox01-10	14/11/2010 22:00	-59.797	88.45624991	225	1.1515	34.4696	175.8444
ft06-Ox01-10	14/11/2010 22:00	-59.797	88.45624991	250	1.4944	34.5558	164.8085
ft06-Ox01-10	14/11/2010 22:00	-59.797	88.45624991	300	1.5462	34.6078	162.4649
ft06-Ox01-10	14/11/2010 22:00	-59.797	88.45624991	350	1.6077	34.6386	161.4229
ft06-Ox01-10	14/11/2010 22:00	-59.797	88.45624991	400	1.6594	34.6632	159.8992
ft06-Ox01-10	14/11/2010 22:00	-59.797	88.45624991	450	1.6982	34.694	160.1278
ft06-Ox01-10	14/11/2010 22:00	-59.797	88.45624991	500	1.7241	34.7116	160.3667
ft06-Ox01-10	14/11/2010 22:00	-59.797	88.45624991	550	1.75	34.7354	160.5989
ft06-Ox01-10	14/11/2010 22:00	-59.797	88.45624991	632	1.75	34.76	NA
ft06-Ox01-10	15/11/2010 02:00	-59.84092908	88.62934304	5	-1.495	33.81	315.1244
ft06-Ox01-10	15/11/2010 02:00	-59.84092908	88.62934304	15	-1.4817	33.8207	314.5747
ft06-Ox01-10	15/11/2010 02:00	-59.84092908	88.62934304	25	-1.4817	33.8285	314.0229
ft06-Ox01-10	15/11/2010 02:00	-59.84092908	88.62934304	35	-1.4817	33.8363	313.4706
ft06-Ox01-10	15/11/2010 02:00	-59.84092908	88.62934304	45	-1.4685	33.8441	312.9264
ft06-Ox01-10	15/11/2010 02:00	-59.84092908	88.62934304	55	-1.4817	33.8705	311.0552
ft06-Ox01-10	15/11/2010 02:00	-59.84092908	88.62934304	65	-1.495	33.9017	309.173
ft06-Ox01-10	15/11/2010 02:00	-59.84092908	88.62934304	75	-1.505	33.9319	306.8185
ft06-Ox01-10	15/11/2010 02:00	-59.84092908	88.62934304	85	-1.505	33.9436	304.3505
ft06-Ox01-10	15/11/2010 02:00	-59.84092908	88.62934304	95	-1.4817	33.9475	301.9119
ft06-Ox01-10	15/11/2010 02:00	-59.84092908	88.62934304	115	-1.4286	33.9475	290.3756
ft06-Ox01-10	15/11/2010 02:00	-59.84092908	88.62934304	135	-0.9602	33.9855	252.7252
ft06-Ox01-10	15/11/2010 02:00	-59.84092908	88.62934304	155	-0.3091	34.1308	213.4597
ft06-Ox01-10	15/11/2010 02:00	-59.84092908	88.62934304	175	1.1626	34.4174	185.0799
ft06-Ox01-10	15/11/2010 02:00	-59.84092908	88.62934304	200	1.2556	34.4438	170.859
ft06-Ox01-10	15/11/2010 02:00	-59.84092908	88.62934304	250	1.621	34.5783	161.0221
ft06-Ox01-10	15/11/2010 02:00	-59.84092908	88.62934304	300	1.6974	34.628	159.3236
ft06-Ox01-10	15/11/2010 02:00	-59.84092908	88.62934304	350	1.7107	34.6583	158.9036
ft06-Ox01-10	15/11/2010 02:00	-59.84092908	88.62934304	425	1.7638	34.6924	158.7746
ft06-Ox01-10	15/11/2010 02:00	-59.84092908	88.62934304	500	1.817	34.7353	159.1168
ft06-Ox01-10	15/11/2010 02:00	-59.84092908	88.62934304	575	1.7904	34.7577	159.9403
ft06-Ox01-10	15/11/2010 02:00	-59.84092908	88.62934304	650	1.7373	34.7694	161.5775
ft06-Ox01-10	15/11/2010 02:00	-59.84092908	88.62934304	725	1.6974	34.7772	163.8768
ft06-Ox01-10	15/11/2010 02:00	-59.84092908	88.62934304	782	1.6575	34.785	NA
ft06-Ox01-10	15/11/2010 23:00	-60.15163116	90.0635941	5	-1.2623	33.9575	314.3166
ft06-Ox01-10	15/11/2010 23:00	-60.15163116	90.0635941	15	-1.2623	33.9575	314.4162
ft06-Ox01-10	15/11/2010 23:00	-60.15163116	90.0635941	25	-1.2623	33.9575	315.1448
ft06-Ox01-10	15/11/2010 23:00	-60.15163116	90.0635941	35	-1.2623	33.9575	313.9861
ft06-Ox01-10	15/11/2010 23:00	-60.15163116	90.0635941	45	-1.2623	33.955	312.2025
ft06-Ox01-10	15/11/2010 23:00	-60.15163116	90.0635941	55	-1.2623	33.9575	309.1476
ft06-Ox01-10	15/11/2010 23:00	-60.15163116	90.0635941	65	-1.301	33.9741	304.9348
ft06-Ox01-10	15/11/2010 23:00	-60.15163116	90.0635941	75	-1.4524	33.9907	297.5047
ft06-Ox01-10	15/11/2010 23:00	-60.15163116	90.0635941	85	-1.475	33.9907	286.4057
ft06-Ox01-10	15/11/2010 23:00	-60.15163116	90.0635941	95	-1.4396	33.9998	269.1721
ft06-Ox01-10	15/11/2010 23:00	-60.15163116	90.0635941	115	-0.7952	34.1368	233.0118
ft06-Ox01-10	15/11/2010 23:00	-60.15163116	90.0635941	135	0.0651	34.2638	202.4053
ft06-Ox01-10	15/11/2010 23:00	-60.15163116	90.0635941	155	0.6322	34.3808	183.3152
ft06-Ox01-10	15/11/2010 23:00	-60.15163116	90.0635941	175	1.0897	34.4721	171.1424
ft06-Ox01-10	15/11/2010 23:00	-60.15163116	90.0635941	200	1.4538	34.5634	165.751
ft06-Ox01-10	15/11/2010 23:00	-60.15163116	90.0635941	250	1.5311	34.6124	162.1765
ft06-Ox01-10	15/11/2010 23:00	-60.15163116	90.0635941	300	1.6181	34.6514	161.1455
ft06-Ox01-10	15/11/2010 23:00	-60.15163116	90.0635941	350	1.6954	34.6837	159.638
ft06-Ox01-10	15/11/2010 23:00	-60.15163116	90.0635941	425	1.6826	34.7128	160.4554
ft06-Ox01-10	15/11/2010 23:00	-60.15163116	90.0635941	500	1.747	34.7485	161.4515
ft06-Ox01-10	15/11/2010 23:00	-60.15163116	90.0635941	575	1.6954	34.7551	163.0859
ft06-Ox01-10	15/11/2010 23:00	-60.15163116	90.0635941	650	1.6439	34.7717	164.073
ft06-Ox01-10	15/11/2010 23:00	-60.15163116	90.0635941	725	1.5923	34.775	165.7205
ft06-Ox01-10	15/11/2010 23:00	-60.15163116	90.0635941	792	1.544	34.785	NA
ft06-Ox01-10	16/11/2010 02:00	-60.12871566	90.11048081	5	-1.2043	33.955	314.9873
ft06-Ox01-10	16/11/2010 02:00	-60.12871566	90.11048081	15	-1.2043	33.955	313.8341
ft06-Ox01-10	16/11/2010 02:00	-60.12871566	90.11048081	25	-1.2172	33.955	313.2987
ft06-Ox01-10	16/11/2010 02:00	-60.12871566	90.11048081	35	-1.2301	33.9608	311.4967
ft06-Ox01-10	16/11/2010 02:00	-60.12871566	90.11048081	45	-1.2689	33.9741	309.6614
ft06-Ox01-10	16/11/2010 02:00	-60.12871566	90.11048081	55	-1.3206	33.9841	307.3545
ft06-Ox01-10	16/11/2010 02:00	-60.12871566	90.11048081	65	-1.4078	33.994	302.9873
ft06-Ox01-10	16/11/2010 02:00	-60.12871566	90.11048081	75	-1.4853	34.0031	296.9023
ft06-Ox01-10	16/11/2010 02:00	-60.12871566	90.11048081	85	-1.495	34.0031	287.1106
ft06-Ox01-10	16/11/2010 02:00	-60.12871566	90.11048081	95	-1.4078	34.0264	273.7138
ft06-Ox01-10	16/11/2010 02:00	-60.12871566	90.11048081	115	-0.9911	34.0878	243.2186
ft06-Ox01-10	16/11/2010 02:00	-60.12871566	90.11048081	135	-0.1545	34.2181	205.9731
ft06-Ox01-10	16/11/2010 02:00	-60.12871566	90.11048081	155	0.6949	34.404	185.7204
ft06-Ox01-10	16/11/2010 02:00	-60.12871566	90.11048081	175	0.9243	34.453	176.5643
ft06-Ox01-10	16/11/2010 02:00	-60.12871566	90.11048081	200	1.3926	34.5667	165.0599
ft06-Ox01-10	16/11/2010 02:00	-60.12871566	90.11048081	250	1.6058	34.6315	161.5254
ft06-Ox01-10	16/11/2010 02:00	-60.12871566	90.11048081	300	1.6446	34.658	160.0224
ft06-Ox01-10	16/11/2010 02:00	-60.12871566	90.11048081	350	1.6446	34.6804	160.249
ft06-Ox01-10	16/11/2010 02:00	-60.12871566	90.11048081	425	1.6704	34.7028	160.6091
ft06-Ox01-10	16/11/2010 02:00	-60.12871566	90.11048081	500	1.735	34.7393	161.4431
ft06-Ox01-10	16/11/2010 02:00	-60.12871566	90.11048081	575	1.6316	34.7485	163.6908
ft06-Ox01-10	16/11/2010 02:00	-60.12871566	90.11048081	650	1.6446	34.775	165.3253
ft06-Ox01-10	16/11/2010 02:00	-60.12871566	90.11048081	725	1.5057	34.7684	167.5937
ft06-Ox01-10	16/11/2010 02:00	-60.12871566	90.11048081	792	1.5574	34.785	NA
ft06-Ox01-10	16/11/2010 21:20	-60.5570106	90.86600429	5	-1.5535	33.81	317.554
ft06-Ox01-10	16/11/2010 21:20	-60.5570106	90.86600429	15	-1.5397	33.8168	317.0043
ft06-Ox01-10	16/11/2010 21:20	-60.5570106	90.86600429	25	-1.5672	33.8322	315.7648
ft06-Ox01-10	16/11/2010 21:20	-60.5570106	90.86600429	35	-1.5947	33.8554	313.8638
ft06-Ox01-10	16/11/2010 21:20	-60.5570106	90.86600429	45	-1.605	33.9422	309.902
ft06-Ox01-10	16/11/2010 21:20	-60.5570106	90.86600429	55	-1.5947	33.9605	306.2634
ft06-Ox01-10	16/11/2010 21:20	-60.5570106	90.86600429	65	-1.581	33.976	303.7588
ft06-Ox01-10	16/11/2010 21:20	-60.5570106	90.86600429	75	-1.5947	33.9953	300.1007
ft06-Ox01-10	16/11/2010 21:20	-60.5570106	90.86600429	85	-1.581	34.0059	293.2536
ft06-Ox01-10	16/11/2010 21:20	-60.5570106	90.86600429	95	-1.4985	34.0213	282.5645
ft06-Ox01-10	16/11/2010 21:20	-60.5570106	90.86600429	115	-1.2031	34.0744	249.8983
ft06-Ox01-10	16/11/2010 21:20	-60.5570106	90.86600429	135	-0.3134	34.1429	210.4598
ft06-Ox01-10	16/11/2010 21:20	-60.5570106	90.86600429	155	0.3461	34.3128	183.932
ft06-Ox01-10	16/11/2010 21:20	-60.5570106	90.86600429	175	1.4109	34.5212	165.2211
ft06-Ox01-10	16/11/2010 21:20	-60.5570106	90.86600429	200	1.5724	34.6003	162.0731
ft06-Ox01-10	16/11/2010 21:20	-60.5570106	90.86600429	225	1.6411	34.6119	158.966
ft06-Ox01-10	16/11/2010 21:20	-60.5570106	90.86600429	250	1.7338	34.6457	158.434
ft06-Ox01-10	16/11/2010 21:20	-60.5570106	90.86600429	300	1.7338	34.6795	159.2964
ft06-Ox01-10	16/11/2010 21:20	-60.5570106	90.86600429	350	1.83	34.7026	158.4117
ft06-Ox01-10	16/11/2010 21:20	-60.5570106	90.86600429	400	1.775	34.7258	159.7587
ft06-Ox01-10	16/11/2010 21:20	-60.5570106	90.86600429	450	1.7613	34.7364	161.2985
ft06-Ox01-10	16/11/2010 21:20	-60.5570106	90.86600429	500	1.7201	34.7441	162.1827
ft06-Ox01-10	16/11/2010 21:20	-60.5570106	90.86600429	550	1.6789	34.7518	163.7235
ft06-Ox01-10	16/11/2010 21:20	-60.5570106	90.86600429	652	1.6411	34.775	NA
ft06-Ox01-10	17/11/2010 06:00	-60.644	91.02782668	5	-1.5584	33.9575	309.2146
ft06-Ox01-10	17/11/2010 06:00	-60.644	91.02782668	15	-1.572	33.955	308.0968
ft06-Ox01-10	17/11/2010 06:00	-60.644	91.02782668	25	-1.5857	33.974	307.5385
ft06-Ox01-10	17/11/2010 06:00	-60.644	91.02782668	35	-1.6131	33.9905	305.7639
ft06-Ox01-10	17/11/2010 06:00	-60.644	91.02782668	45	-1.6131	33.9905	304.0407
ft06-Ox01-10	17/11/2010 06:00	-60.644	91.02782668	55	-1.6267	33.9938	300.0253
ft06-Ox01-10	17/11/2010 06:00	-60.644	91.02782668	65	-1.678	34.0161	297.008
ft06-Ox01-10	17/11/2010 06:00	-60.644	91.02782668	75	-1.678	34.0293	290.5491
ft06-Ox01-10	17/11/2010 06:00	-60.644	91.02782668	85	-1.6267	34.0359	284.1298
ft06-Ox01-10	17/11/2010 06:00	-60.644	91.02782668	95	-1.6267	34.0548	275.2235
ft06-Ox01-10	17/11/2010 06:00	-60.644	91.02782668	115	-1.1824	34.068	235.0199
ft06-Ox01-10	17/11/2010 06:00	-60.644	91.02782668	135	0.3455	34.2817	190.1231
ft06-Ox01-10	17/11/2010 06:00	-60.644	91.02782668	155	1.0291	34.4558	173.6482
ft06-Ox01-10	17/11/2010 06:00	-60.644	91.02782668	175	1.3503	34.5333	167.6702
ft06-Ox01-10	17/11/2010 06:00	-60.644	91.02782668	200	1.4973	34.5886	163.6637
ft06-Ox01-10	17/11/2010 06:00	-60.644	91.02782668	225	1.5247	34.5985	161.9561
ft06-Ox01-10	17/11/2010 06:00	-60.644	91.02782668	250	1.6306	34.6373	160.2387
ft06-Ox01-10	17/11/2010 06:00	-60.644	91.02782668	300	1.699	34.676	159.3973
ft06-Ox01-10	17/11/2010 06:00	-60.644	91.02782668	350	1.658	34.6925	159.6166
ft06-Ox01-10	17/11/2010 06:00	-60.644	91.02782668	400	1.7127	34.7148	159.8595
ft06-Ox01-10	17/11/2010 06:00	-60.644	91.02782668	450	1.74	34.7313	160.5616
ft06-Ox01-10	17/11/2010 06:00	-60.644	91.02782668	500	1.7263	34.7437	161.4108
ft06-Ox01-10	17/11/2010 06:00	-60.644	91.02782668	550	1.699	34.7536	162.26
ft06-Ox01-10	17/11/2010 06:00	-60.644	91.02782668	712	1.6033	34.78	NA
ft06-Ox01-10	17/11/2010 22:00	-61.02373319	92.09646637	5	-1.72	33.9	309.8548
ft06-Ox01-10	17/11/2010 22:00	-61.02373319	92.09646637	15	-1.72	33.9062	307.4946
ft06-Ox01-10	17/11/2010 22:00	-61.02373319	92.09646637	25	-1.7096	33.9238	308.1717
ft06-Ox01-10	17/11/2010 22:00	-61.02373319	92.09646637	35	-1.6956	33.9414	305.7937
ft06-Ox01-10	17/11/2010 22:00	-61.02373319	92.09646637	45	-1.6956	33.951	302.3526
ft06-Ox01-10	17/11/2010 22:00	-61.02373319	92.09646637	55	-1.6956	33.9792	299.3297
ft06-Ox01-10	17/11/2010 22:00	-61.02373319	92.09646637	65	-1.72	33.9994	295.6962
ft06-Ox01-10	17/11/2010 22:00	-61.02373319	92.09646637	75	-1.6817	34.0065	290.4426
ft06-Ox01-10	17/11/2010 22:00	-61.02373319	92.09646637	85	-1.6121	34.0206	285.1892
ft06-Ox01-10	17/11/2010 22:00	-61.02373319	92.09646637	95	-1.5704	34.0373	278.6863
ft06-Ox01-10	17/11/2010 22:00	-61.02373319	92.09646637	115	-1.2432	34.0549	247.1281
ft06-Ox01-10	17/11/2010 22:00	-61.02373319	92.09646637	135	0.0652	34.2238	200.0217
ft06-Ox01-10	17/11/2010 22:00	-61.02373319	92.09646637	155	1.0744	34.3796	173.7167
ft06-Ox01-10	17/11/2010 22:00	-61.02373319	92.09646637	175	1.4712	34.5072	165.4976
ft06-Ox01-10	17/11/2010 22:00	-61.02373319	92.09646637	200	1.5686	34.5688	162.5096
ft06-Ox01-10	17/11/2010 22:00	-61.02373319	92.09646637	225	1.6208	34.6005	160.1532
ft06-Ox01-10	17/11/2010 22:00	-61.02373319	92.09646637	250	1.7043	34.6348	158.5713
ft06-Ox01-10	17/11/2010 22:00	-61.02373319	92.09646637	300	1.76	34.6762	158.793
ft06-Ox01-10	17/11/2010 22:00	-61.02373319	92.09646637	350	1.7461	34.6929	159.0196
ft06-Ox01-10	17/11/2010 22:00	-61.02373319	92.09646637	400	1.7182	34.7105	159.7056
ft06-Ox01-10	17/11/2010 22:00	-61.02373319	92.09646637	450	1.7322	34.721	159.9482
ft06-Ox01-10	17/11/2010 22:00	-61.02373319	92.09646637	500	1.7322	34.7413	160.7972
ft06-Ox01-10	17/11/2010 22:00	-61.02373319	92.09646637	550	1.7322	34.7518	161.6585
ft06-Ox01-10	17/11/2010 22:00	-61.02373319	92.09646637	702	1.6208	34.78	NA
ft06-Ox01-10	18/11/2010 09:20	-61.00059212	92.11307607	5	-1.65	33.865	306.2776
ft06-Ox01-10	18/11/2010 09:20	-61.00059212	92.11307607	15	-1.6262	33.9186	305.0906
ft06-Ox01-10	18/11/2010 09:20	-61.00059212	92.11307607	25	-1.6262	33.9627	302.7264
ft06-Ox01-10	18/11/2010 09:20	-61.00059212	92.11307607	35	-1.65	33.987	299.2063
ft06-Ox01-10	18/11/2010 09:20	-61.00059212	92.11307607	45	-1.65	33.9999	294.0955
ft06-Ox01-10	18/11/2010 09:20	-61.00059212	92.11307607	55	-1.6262	34.0311	288.9594
ft06-Ox01-10	18/11/2010 09:20	-61.00059212	92.11307607	65	-1.5855	34.0544	286.6591
ft06-Ox01-10	18/11/2010 09:20	-61.00059212	92.11307607	75	-1.5855	34.0717	284.3463
ft06-Ox01-10	18/11/2010 09:20	-61.00059212	92.11307607	85	-1.5855	34.0787	282.7936
ft06-Ox01-10	18/11/2010 09:20	-61.00059212	92.11307607	95	-1.5719	34.0813	278.7382
ft06-Ox01-10	18/11/2010 09:20	-61.00059212	92.11307607	115	-1.3579	34.0951	254.6921
ft06-Ox01-10	18/11/2010 09:20	-61.00059212	92.11307607	135	-0.5732	34.1288	212.5576
ft06-Ox01-10	18/11/2010 09:20	-61.00059212	92.11307607	155	0.7585	34.384	177.9137
ft06-Ox01-10	18/11/2010 09:20	-61.00059212	92.11307607	175	1.3597	34.5224	167.4946
ft06-Ox01-10	18/11/2010 09:20	-61.00059212	92.11307607	195	1.4786	34.5596	165.3615
ft06-Ox01-10	18/11/2010 09:20	-61.00059212	92.11307607	215	1.5466	34.5804	162.4824
ft06-Ox01-10	18/11/2010 09:20	-61.00059212	92.11307607	235	1.5975	34.6002	161.982
ft06-Ox01-10	18/11/2010 09:20	-61.00059212	92.11307607	255	1.6519	34.621	160.884
ft06-Ox01-10	18/11/2010 09:20	-61.00059212	92.11307607	275	1.6655	34.6314	160.3806
ft06-Ox01-10	18/11/2010 09:20	-61.00059212	92.11307607	300	1.6791	34.6513	160.489
ft06-Ox01-10	18/11/2010 09:20	-61.00059212	92.11307607	325	1.6791	34.6582	160.6073
ft06-Ox01-10	18/11/2010 09:20	-61.00059212	92.11307607	350	1.6926	34.672	160.2732
ft06-Ox01-10	18/11/2010 09:20	-61.00059212	92.11307607	375	1.7198	34.6824	160.396
ft06-Ox01-10	18/11/2010 09:20	-61.00059212	92.11307607	512	1.747	34.73	NA
ft06-Ox01-10	18/11/2010 23:20	-61.22945467	92.79312762	5	-1.708	33.895	308.0257
ft06-Ox01-10	18/11/2010 23:20	-61.22945467	92.79312762	15	-1.708	33.8976	307.5137
ft06-Ox01-10	18/11/2010 23:20	-61.22945467	92.79312762	25	-1.6976	33.9082	305.7824
ft06-Ox01-10	18/11/2010 23:20	-61.22945467	92.79312762	35	-1.6836	33.9188	304.6566
ft06-Ox01-10	18/11/2010 23:20	-61.22945467	92.79312762	45	-1.6976	33.939	302.2839
ft06-Ox01-10	18/11/2010 23:20	-61.22945467	92.79312762	55	-1.6976	33.9601	299.4637
ft06-Ox01-10	18/11/2010 23:20	-61.22945467	92.79312762	65	-1.6976	33.9672	296.5206
ft06-Ox01-10	18/11/2010 23:20	-61.22945467	92.79312762	75	-1.6836	33.9812	291.9067
ft06-Ox01-10	18/11/2010 23:20	-61.22945467	92.79312762	85	-1.628	33.9944	284.2916
ft06-Ox01-10	18/11/2010 23:20	-61.22945467	92.79312762	95	-1.5723	34.0015	272.4472
ft06-Ox01-10	18/11/2010 23:20	-61.22945467	92.79312762	115	-1.0677	34.0604	233.0954
ft06-Ox01-10	18/11/2010 23:20	-61.22945467	92.79312762	135	0.3382	34.24	188.8197
ft06-Ox01-10	18/11/2010 23:20	-61.22945467	92.79312762	155	1.0064	34.4362	174.6534
ft06-Ox01-10	18/11/2010 23:20	-61.22945467	92.79312762	175	1.3892	34.5119	164.7702
ft06-Ox01-10	18/11/2010 23:20	-61.22945467	92.79312762	200	1.6328	34.5814	160.6399
ft06-Ox01-10	18/11/2010 23:20	-61.22945467	92.79312762	225	1.6746	34.6087	159.5315
ft06-Ox01-10	18/11/2010 23:20	-61.22945467	92.79312762	250	1.6606	34.6228	159.0279
ft06-Ox01-10	18/11/2010 23:20	-61.22945467	92.79312762	300	1.7302	34.6676	158.793
ft06-Ox01-10	18/11/2010 23:20	-61.22945467	92.79312762	350	1.7302	34.6879	159.0201
ft06-Ox01-10	18/11/2010 23:20	-61.22945467	92.79312762	400	1.772	34.716	159.2517
ft06-Ox01-10	18/11/2010 23:20	-61.22945467	92.79312762	450	1.7024	34.7196	161.1606
ft06-Ox01-10	18/11/2010 23:20	-61.22945467	92.79312762	500	1.6885	34.7328	162.0071
ft06-Ox01-10	18/11/2010 23:20	-61.22945467	92.79312762	550	1.7302	34.7504	162.2536
ft06-Ox01-10	18/11/2010 23:20	-61.22945467	92.79312762	662	1.6606	34.775	NA
ft06-Ox01-10	19/11/2010 04:40	-61.30649189	93.06244388	5	-1.6802	33.875	310.5508
ft06-Ox01-10	19/11/2010 04:40	-61.30649189	93.06244388	15	-1.6802	33.8813	308.8012
ft06-Ox01-10	19/11/2010 04:40	-61.30649189	93.06244388	25	-1.6802	33.9137	306.9943
ft06-Ox01-10	19/11/2010 04:40	-61.30649189	93.06244388	35	-1.7077	33.9488	306.3873
ft06-Ox01-10	19/11/2010 04:40	-61.30649189	93.06244388	45	-1.718	33.9524	303.412
ft06-Ox01-10	19/11/2010 04:40	-61.30649189	93.06244388	55	-1.718	33.9524	301.2136
ft06-Ox01-10	19/11/2010 04:40	-61.30649189	93.06244388	65	-1.718	33.9632	297.0022
ft06-Ox01-10	19/11/2010 04:40	-61.30649189	93.06244388	75	-1.7077	33.9767	291.7179
ft06-Ox01-10	19/11/2010 04:40	-61.30649189	93.06244388	85	-1.6527	33.9947	282.1616
ft06-Ox01-10	19/11/2010 04:40	-61.30649189	93.06244388	95	-1.4776	34.0154	269.7503
ft06-Ox01-10	19/11/2010 04:40	-61.30649189	93.06244388	115	-0.9657	34.0649	233.4513
ft06-Ox01-10	19/11/2010 04:40	-61.30649189	93.06244388	135	0.2331	34.2485	191.61
ft06-Ox01-10	19/11/2010 04:40	-61.30649189	93.06244388	155	1.164	34.4429	169.5247
ft06-Ox01-10	19/11/2010 04:40	-61.30649189	93.06244388	175	1.4731	34.5383	163.0063
ft06-Ox01-10	19/11/2010 04:40	-61.30649189	93.06244388	200	1.6071	34.5914	160.6544
ft06-Ox01-10	19/11/2010 04:40	-61.30649189	93.06244388	250	1.717	34.6337	159.1989
ft06-Ox01-10	19/11/2010 04:40	-61.30649189	93.06244388	300	1.662	34.658	159.8687
ft06-Ox01-10	19/11/2010 04:40	-61.30649189	93.06244388	350	1.7033	34.6895	159.6341
ft06-Ox01-10	19/11/2010 04:40	-61.30649189	93.06244388	425	1.6758	34.7111	160.442
ft06-Ox01-10	19/11/2010 04:40	-61.30649189	93.06244388	500	1.7033	34.739	161.4174
ft06-Ox01-10	19/11/2010 04:40	-61.30649189	93.06244388	575	1.662	34.7534	163.6338
ft06-Ox01-10	19/11/2010 04:40	-61.30649189	93.06244388	650	1.6208	34.7714	165.2301
ft06-Ox01-10	19/11/2010 04:40	-61.30649189	93.06244388	725	1.5659	34.775	166.8434
ft06-Ox01-10	19/11/2010 04:40	-61.30649189	93.06244388	732	1.5521	34.7678	NA
ft06-Ox01-10	19/11/2010 18:40	-61.56055032	93.79746773	5	-1.478	34.01	306.6873
ft06-Ox01-10	19/11/2010 18:40	-61.56055032	93.79746773	15	-1.465	34.0392	304.9705
ft06-Ox01-10	19/11/2010 18:40	-61.56055032	93.79746773	25	-1.478	34.0625	303.8365
ft06-Ox01-10	19/11/2010 18:40	-61.56055032	93.79746773	35	-1.4877	34.0775	303.3082
ft06-Ox01-10	19/11/2010 18:40	-61.56055032	93.79746773	45	-1.5136	34.0835	301.0289
ft06-Ox01-10	19/11/2010 18:40	-61.56055032	93.79746773	55	-1.5525	34.0887	298.3022
ft06-Ox01-10	19/11/2010 18:40	-61.56055032	93.79746773	65	-1.5914	34.0917	294.8454
ft06-Ox01-10	19/11/2010 18:40	-61.56055032	93.79746773	75	-1.6173	34.0947	289.7802
ft06-Ox01-10	19/11/2010 18:40	-61.56055032	93.79746773	85	-1.64	34.0917	282.9646
ft06-Ox01-10	19/11/2010 18:40	-61.56055032	93.79746773	95	-1.6173	34.0917	274.9896
ft06-Ox01-10	19/11/2010 18:40	-61.56055032	93.79746773	115	-1.2998	34.133	245.2704
ft06-Ox01-10	19/11/2010 18:40	-61.56055032	93.79746773	135	-0.4218	34.2537	209.8722
ft06-Ox01-10	19/11/2010 18:40	-61.56055032	93.79746773	155	0.1258	34.3947	193.8204
ft06-Ox01-10	19/11/2010 18:40	-61.56055032	93.79746773	175	0.6086	34.451	179.0058
ft06-Ox01-10	19/11/2010 18:40	-61.56055032	93.79746773	200	1.114	34.595	170.4374
ft06-Ox01-10	19/11/2010 18:40	-61.56055032	93.79746773	225	1.2566	34.6122	166.0182
ft06-Ox01-10	19/11/2010 18:40	-61.56055032	93.79746773	250	1.4574	34.6565	162.6142
ft06-Ox01-10	19/11/2010 18:40	-61.56055032	93.79746773	300	1.5741	34.6977	161.8242
ft06-Ox01-10	19/11/2010 18:40	-61.56055032	93.79746773	350	1.587	34.7157	162.0623
ft06-Ox01-10	19/11/2010 18:40	-61.56055032	93.79746773	400	1.6	34.727	162.7536
ft06-Ox01-10	19/11/2010 18:40	-61.56055032	93.79746773	450	1.5611	34.739	164.1726
ft06-Ox01-10	19/11/2010 18:40	-61.56055032	93.79746773	500	1.5352	34.748	165.0065
ft06-Ox01-10	19/11/2010 18:40	-61.56055032	93.79746773	550	1.5093	34.754	165.8454
ft06-Ox01-10	19/11/2010 18:40	-61.56055032	93.79746773	632	1.4445	34.76	NA
ft06-Ox01-10	20/11/2010 05:20	-61.69779957	94.31183404	5	-1.4993	34.025	301.7161
ft06-Ox01-10	20/11/2010 05:20	-61.69779957	94.31183404	15	-1.5596	34.025	298.9914
ft06-Ox01-10	20/11/2010 05:20	-61.69779957	94.31183404	25	-1.6231	34.0541	294.6722
ft06-Ox01-10	20/11/2010 05:20	-61.69779957	94.31183404	35	-1.6485	34.0831	289.1226
ft06-Ox01-10	20/11/2010 05:20	-61.69779957	94.31183404	45	-1.658	34.1002	282.6305
ft06-Ox01-10	20/11/2010 05:20	-61.69779957	94.31183404	55	-1.658	34.1211	274.4633
ft06-Ox01-10	20/11/2010 05:20	-61.69779957	94.31183404	65	-1.6358	34.13	265.3526
ft06-Ox01-10	20/11/2010 05:20	-61.69779957	94.31183404	75	-1.5596	34.1502	252.9003
ft06-Ox01-10	20/11/2010 05:20	-61.69779957	94.31183404	85	-1.2868	34.174	236.0672
ft06-Ox01-10	20/11/2010 05:20	-61.69779957	94.31183404	95	-0.8394	34.2001	217.7481
ft06-Ox01-10	20/11/2010 05:20	-61.69779957	94.31183404	115	0.1189	34.4042	193.2614
ft06-Ox01-10	20/11/2010 05:20	-61.69779957	94.31183404	135	0.5663	34.4802	180.8655
ft06-Ox01-10	20/11/2010 05:20	-61.69779957	94.31183404	155	0.928	34.5502	173.3225
ft06-Ox01-10	20/11/2010 05:20	-61.69779957	94.31183404	175	1.1533	34.6091	169.6565
ft06-Ox01-10	20/11/2010 05:20	-61.69779957	94.31183404	200	1.2643	34.6501	167.5367
ft06-Ox01-10	20/11/2010 05:20	-61.69779957	94.31183404	225	1.3881	34.6702	164.8801
ft06-Ox01-10	20/11/2010 05:20	-61.69779957	94.31183404	250	1.5023	34.7022	164.0278
ft06-Ox01-10	20/11/2010 05:20	-61.69779957	94.31183404	300	1.515	34.7201	164.6914
ft06-Ox01-10	20/11/2010 05:20	-61.69779957	94.31183404	350	1.515	34.7342	165.4972
ft06-Ox01-10	20/11/2010 05:20	-61.69779957	94.31183404	400	1.4896	34.7432	165.7381
ft06-Ox01-10	20/11/2010 05:20	-61.69779957	94.31183404	450	1.4769	34.7491	167.1164
ft06-Ox01-10	20/11/2010 05:20	-61.69779957	94.31183404	500	1.4642	34.7551	167.9322
ft06-Ox01-10	20/11/2010 05:20	-61.69779957	94.31183404	550	1.4515	34.767	168.7428
ft06-Ox01-10	20/11/2010 05:20	-61.69779957	94.31183404	692	1.3278	34.77	NA
ft06-Ox01-10	20/11/2010 23:40	-61.92544251	95.07356057	5	-1.3911	34.055	308.4915
ft06-Ox01-10	20/11/2010 23:40	-61.92544251	95.07356057	15	-1.4036	34.0686	307.9682
ft06-Ox01-10	20/11/2010 23:40	-61.92544251	95.07356057	25	-1.4286	34.0829	306.2675
ft06-Ox01-10	20/11/2010 23:40	-61.92544251	95.07356057	35	-1.4661	34.1022	304.5479
ft06-Ox01-10	20/11/2010 23:40	-61.92544251	95.07356057	45	-1.5506	34.1222	299.4396
ft06-Ox01-10	20/11/2010 23:40	-61.92544251	95.07356057	55	-1.6506	34.1358	293.1671
ft06-Ox01-10	20/11/2010 23:40	-61.92544251	95.07356057	65	-1.66	34.1444	286.8109
ft06-Ox01-10	20/11/2010 23:40	-61.92544251	95.07356057	75	-1.66	34.1558	277.8219
ft06-Ox01-10	20/11/2010 23:40	-61.92544251	95.07356057	85	-1.6006	34.1694	265.2038
ft06-Ox01-10	20/11/2010 23:40	-61.92544251	95.07356057	95	-1.4286	34.1808	248.252
ft06-Ox01-10	20/11/2010 23:40	-61.92544251	95.07356057	115	-0.4342	34.2731	203.3297
ft06-Ox01-10	20/11/2010 23:40	-61.92544251	95.07356057	135	0.4101	34.4811	182.8321
ft06-Ox01-10	20/11/2010 23:40	-61.92544251	95.07356057	155	0.9135	34.5734	172.0056
ft06-Ox01-10	20/11/2010 23:40	-61.92544251	95.07356057	175	1.1824	34.632	167.5826
ft06-Ox01-10	20/11/2010 23:40	-61.92544251	95.07356057	200	1.3544	34.6771	164.7796
ft06-Ox01-10	20/11/2010 23:40	-61.92544251	95.07356057	250	1.4295	34.6992	164.0076
ft06-Ox01-10	20/11/2010 23:40	-61.92544251	95.07356057	300	1.467	34.725	164.6909
ft06-Ox01-10	20/11/2010 23:40	-61.92544251	95.07356057	350	1.4545	34.7385	164.9299
ft06-Ox01-10	20/11/2010 23:40	-61.92544251	95.07356057	425	1.417	34.75	166.4763
ft06-Ox01-10	20/11/2010 23:40	-61.92544251	95.07356057	500	1.3669	34.7614	167.4303
ft06-Ox01-10	20/11/2010 23:40	-61.92544251	95.07356057	575	1.3075	34.7614	168.3968
ft06-Ox01-10	20/11/2010 23:40	-61.92544251	95.07356057	650	1.245	34.7671	169.3581
ft06-Ox01-10	20/11/2010 23:40	-61.92544251	95.07356057	725	1.1824	34.77	170.9224
ft06-Ox01-10	20/11/2010 23:40	-61.92544251	95.07356057	742	1.1699	34.77	NA
ft06-Ox01-10	21/11/2010 05:00	-61.95112572	95.16199418	5	-1.3644	34.065	309.1019
ft06-Ox01-10	21/11/2010 05:00	-61.95112572	95.16199418	15	-1.3894	34.0784	306.2608
ft06-Ox01-10	21/11/2010 05:00	-61.95112572	95.16199418	25	-1.4519	34.1031	303.9507
ft06-Ox01-10	21/11/2010 05:00	-61.95112572	95.16199418	35	-1.5487	34.1172	299.471
ft06-Ox01-10	21/11/2010 05:00	-61.95112572	95.16199418	45	-1.608	34.1143	291.574
ft06-Ox01-10	21/11/2010 05:00	-61.95112572	95.16199418	55	-1.608	34.1143	281.9642
ft06-Ox01-10	21/11/2010 05:00	-61.95112572	95.16199418	65	-1.5612	34.1475	268.4002
ft06-Ox01-10	21/11/2010 05:00	-61.95112572	95.16199418	75	-1.4269	34.1806	254.8763
ft06-Ox01-10	21/11/2010 05:00	-61.95112572	95.16199418	85	-1.1801	34.2138	240.2376
ft06-Ox01-10	21/11/2010 05:00	-61.95112572	95.16199418	95	-0.9241	34.2081	219.9883
ft06-Ox01-10	21/11/2010 05:00	-61.95112572	95.16199418	115	0.2158	34.4104	188.3497
ft06-Ox01-10	21/11/2010 05:00	-61.95112572	95.16199418	135	0.8279	34.543	176.598
ft06-Ox01-10	21/11/2010 05:00	-61.95112572	95.16199418	155	1.0715	34.598	171.6332
ft06-Ox01-10	21/11/2010 05:00	-61.95112572	95.16199418	175	1.2433	34.6452	168.8309
ft06-Ox01-10	21/11/2010 05:00	-61.95112572	95.16199418	200	1.3651	34.6727	166.0572
ft06-Ox01-10	21/11/2010 05:00	-61.95112572	95.16199418	250	1.5025	34.7115	165.8814
ft06-Ox01-10	21/11/2010 05:00	-61.95112572	95.16199418	300	1.515	34.7284	166.5656
ft06-Ox01-10	21/11/2010 05:00	-61.95112572	95.16199418	350	1.465	34.7362	167.3874
ft06-Ox01-10	21/11/2010 05:00	-61.95112572	95.16199418	425	1.4276	34.7503	168.3391
ft06-Ox01-10	21/11/2010 05:00	-61.95112572	95.16199418	500	1.3776	34.7615	169.2924
ft06-Ox01-10	21/11/2010 05:00	-61.95112572	95.16199418	575	1.3183	34.7644	170.2548
ft06-Ox01-10	21/11/2010 05:00	-61.95112572	95.16199418	650	1.2433	34.7644	171.2176
ft06-Ox01-10	21/11/2010 05:00	-61.95112572	95.16199418	725	1.1965	34.7672	172.1892
ft06-Ox01-10	21/11/2010 05:00	-61.95112572	95.16199418	742	1.184	34.77	NA
ft06-Ox01-10	22/11/2010 00:00	-62.1416052	96.10489284	5	-1.4047	34.015	305.4903
ft06-Ox01-10	22/11/2010 00:00	-62.1416052	96.10489284	15	-1.4047	34.0173	303.2953
ft06-Ox01-10	22/11/2010 00:00	-62.1416052	96.10489284	25	-1.4172	34.0414	298.7579
ft06-Ox01-10	22/11/2010 00:00	-62.1416052	96.10489284	35	-1.5509	34.0973	290.9384
ft06-Ox01-10	22/11/2010 00:00	-62.1416052	96.10489284	45	-1.61	34.1215	281.9434
ft06-Ox01-10	22/11/2010 00:00	-62.1416052	96.10489284	55	-1.6007	34.1388	271.2833
ft06-Ox01-10	22/11/2010 00:00	-62.1416052	96.10489284	65	-1.4763	34.1418	254.6988
ft06-Ox01-10	22/11/2010 00:00	-62.1416052	96.10489284	75	-1.1839	34.1743	233.5477
ft06-Ox01-10	22/11/2010 00:00	-62.1416052	96.10489284	85	-0.7454	34.2513	215.0846
ft06-Ox01-10	22/11/2010 00:00	-62.1416052	96.10489284	95	-0.3567	34.3253	201.1667
ft06-Ox01-10	22/11/2010 00:00	-62.1416052	96.10489284	115	0.595	34.4378	177.403
ft06-Ox01-10	22/11/2010 00:00	-62.1416052	96.10489284	135	1.0335	34.5828	169.5931
ft06-Ox01-10	22/11/2010 00:00	-62.1416052	96.10489284	155	1.2667	34.6213	165.7088
ft06-Ox01-10	22/11/2010 00:00	-62.1416052	96.10489284	175	1.388	34.6628	164.6552
ft06-Ox01-10	22/11/2010 00:00	-62.1416052	96.10489284	200	1.4378	34.6809	163.7731
ft06-Ox01-10	22/11/2010 00:00	-62.1416052	96.10489284	250	1.4751	34.7013	164.02
ft06-Ox01-10	22/11/2010 00:00	-62.1416052	96.10489284	300	1.5	34.7255	164.6917
ft06-Ox01-10	22/11/2010 00:00	-62.1416052	96.10489284	350	1.4627	34.7338	164.9287
ft06-Ox01-10	22/11/2010 00:00	-62.1416052	96.10489284	425	1.4254	34.7458	165.8699
ft06-Ox01-10	22/11/2010 00:00	-62.1416052	96.10489284	500	1.388	34.7579	167.3943
ft06-Ox01-10	22/11/2010 00:00	-62.1416052	96.10489284	575	1.3289	34.764	168.9234
ft06-Ox01-10	22/11/2010 00:00	-62.1416052	96.10489284	650	1.2667	34.767	169.2933
ft06-Ox01-10	22/11/2010 00:00	-62.1416052	96.10489284	725	1.217	34.77	170.2518
ft06-Ox01-10	22/11/2010 00:00	-62.1416052	96.10489284	742	1.1921	34.767	NA
ft06-Ox01-10	22/11/2010 20:20	-61.98799056	97.19814795	5	-1.728	33.965	283.8486
ft06-Ox01-10	22/11/2010 20:20	-61.98799056	97.19814795	15	-1.728	33.965	282.9777
ft06-Ox01-10	22/11/2010 20:20	-61.98799056	97.19814795	25	-1.7186	34.0053	282.0317
ft06-Ox01-10	22/11/2010 20:20	-61.98799056	97.19814795	35	-1.6688	34.0407	279.6765
ft06-Ox01-10	22/11/2010 20:20	-61.98799056	97.19814795	45	-1.6064	34.0817	274.5531
ft06-Ox01-10	22/11/2010 20:20	-61.98799056	97.19814795	55	-1.4848	34.1316	267.5208
ft06-Ox01-10	22/11/2010 20:20	-61.98799056	97.19814795	65	-1.3757	34.1856	262.3947
ft06-Ox01-10	22/11/2010 20:20	-61.98799056	97.19814795	75	-1.2759	34.2137	257.3087
ft06-Ox01-10	22/11/2010 20:20	-61.98799056	97.19814795	85	-1.2042	34.2298	250.302
ft06-Ox01-10	22/11/2010 20:20	-61.98799056	97.19814795	95	-1.0452	34.2516	241.5185
ft06-Ox01-10	22/11/2010 20:20	-61.98799056	97.19814795	115	-0.5681	34.2926	215.8074
ft06-Ox01-10	22/11/2010 20:20	-61.98799056	97.19814795	135	0.1428	34.4504	193.3397
ft06-Ox01-10	22/11/2010 20:20	-61.98799056	97.19814795	155	0.6916	34.5551	177.3555
ft06-Ox01-10	22/11/2010 20:20	-61.98799056	97.19814795	175	0.9971	34.6275	172.2911
ft06-Ox01-10	22/11/2010 20:20	-61.98799056	97.19814795	200	1.1811	34.6686	168.6924
ft06-Ox01-10	22/11/2010 20:20	-61.98799056	97.19814795	225	1.2403	34.6815	167.3778
ft06-Ox01-10	22/11/2010 20:20	-61.98799056	97.19814795	250	1.3276	34.7	165.5791
ft06-Ox01-10	22/11/2010 20:20	-61.98799056	97.19814795	300	1.3651	34.7225	165.462
ft06-Ox01-10	22/11/2010 20:20	-61.98799056	97.19814795	350	1.39	34.741	165.7088
ft06-Ox01-10	22/11/2010 20:20	-61.98799056	97.19814795	400	1.3775	34.7442	166.3256
ft06-Ox01-10	22/11/2010 20:20	-61.98799056	97.19814795	450	1.3526	34.7475	166.5739
ft06-Ox01-10	22/11/2010 20:20	-61.98799056	97.19814795	500	1.3152	34.7571	167.2988
ft06-Ox01-10	22/11/2010 20:20	-61.98799056	97.19814795	550	1.2778	34.7603	167.5436
ft06-Ox01-10	22/11/2010 20:20	-61.98799056	97.19814795	642	1.231	34.77	NA
ft06-Ox01-10	23/11/2010 06:20	-61.96721971	97.90882494	5	-1.5194	33.925	305.6128
ft06-Ox01-10	23/11/2010 06:20	-61.96721971	97.90882494	15	-1.5066	33.9412	304.5191
ft06-Ox01-10	23/11/2010 06:20	-61.96721971	97.90882494	25	-1.4684	34.0216	302.1405
ft06-Ox01-10	23/11/2010 06:20	-61.96721971	97.90882494	55	-1.58	34.0986	285.0335
ft06-Ox01-10	23/11/2010 06:20	-61.96721971	97.90882494	75	-1.4811	34.1225	258.4426
ft06-Ox01-10	23/11/2010 06:20	-61.96721971	97.90882494	100	-0.2562	34.2935	201.8024
ft06-Ox01-10	23/11/2010 06:20	-61.96721971	97.90882494	125	0.5701	34.4406	180.9101
ft06-Ox01-10	23/11/2010 06:20	-61.96721971	97.90882494	150	1.0071	34.5517	171.2765
ft06-Ox01-10	23/11/2010 06:20	-61.96721971	97.90882494	200	1.3325	34.6287	164.0982
ft06-Ox01-10	23/11/2010 06:20	-61.96721971	97.90882494	250	1.5207	34.6791	161.5739
ft06-Ox01-10	23/11/2010 06:20	-61.96721971	97.90882494	300	1.5334	34.6894	161.8206
ft06-Ox01-10	23/11/2010 06:20	-61.96721971	97.90882494	350	1.61	34.7227	162.0619
ft06-Ox01-10	23/11/2010 06:20	-61.96721971	97.90882494	400	1.5717	34.7424	163.3129
ft06-Ox01-10	23/11/2010 06:20	-61.96721971	97.90882494	450	1.5079	34.7424	164.1379
ft06-Ox01-10	23/11/2010 06:20	-61.96721971	97.90882494	500	1.4952	34.7526	165.5604
ft06-Ox01-10	23/11/2010 06:20	-61.96721971	97.90882494	550	1.4824	34.7629	166.3945
ft06-Ox01-10	23/11/2010 06:20	-61.96721971	97.90882494	600	1.4346	34.7663	167.2266
ft06-Ox01-10	23/11/2010 06:20	-61.96721971	97.90882494	650	1.3963	34.7732	168.0596
ft06-Ox01-10	23/11/2010 06:20	-61.96721971	97.90882494	700	1.3197	34.7697	168.2989
ft06-Ox01-10	23/11/2010 06:20	-61.96721971	97.90882494	750	1.2719	34.7732	168.5398
ft06-Ox01-10	23/11/2010 06:20	-61.96721971	97.90882494	800	1.2463	34.7732	168.7921
ft06-Ox01-10	23/11/2010 06:20	-61.96721971	97.90882494	850	1.2081	34.7732	169.0401
ft06-Ox01-10	23/11/2010 06:20	-61.96721971	97.90882494	900	1.1698	34.7766	169.284
ft06-Ox01-10	23/11/2010 06:20	-61.96721971	97.90882494	972	1.1092	34.78	NA
ft06-Ox01-10	23/11/2010 20:40	-62.06761005	98.20573734	5	-1.3319	33.91	308.2254
ft06-Ox01-10	23/11/2010 20:40	-62.06761005	98.20573734	15	-1.3319	33.91	306.5174
ft06-Ox01-10	23/11/2010 20:40	-62.06761005	98.20573734	25	-1.3319	33.9126	302.3948
ft06-Ox01-10	23/11/2010 20:40	-62.06761005	98.20573734	35	-1.4187	33.9771	295.8316
ft06-Ox01-10	23/11/2010 20:40	-62.06761005	98.20573734	45	-1.428	34.0545	286.2825
ft06-Ox01-10	23/11/2010 20:40	-62.06761005	98.20573734	55	-1.3815	34.1018	278.1815
ft06-Ox01-10	23/11/2010 20:40	-62.06761005	98.20573734	65	-1.2947	34.1155	263.3923
ft06-Ox01-10	23/11/2010 20:40	-62.06761005	98.20573734	75	-1.1149	34.1319	242.3089
ft06-Ox01-10	23/11/2010 20:40	-62.06761005	98.20573734	85	-0.6871	34.1792	218.8521
ft06-Ox01-10	23/11/2010 20:40	-62.06761005	98.20573734	95	-0.1415	34.2738	200.7662
ft06-Ox01-10	23/11/2010 20:40	-62.06761005	98.20573734	115	0.4537	34.4088	184.3378
ft06-Ox01-10	23/11/2010 20:40	-62.06761005	98.20573734	135	1.0861	34.5163	171.5512
ft06-Ox01-10	23/11/2010 20:40	-62.06761005	98.20573734	155	1.1605	34.5507	169.2248
ft06-Ox01-10	23/11/2010 20:40	-62.06761005	98.20573734	175	1.2814	34.5739	165.2594
ft06-Ox01-10	23/11/2010 20:40	-62.06761005	98.20573734	200	1.4395	34.6247	162.3549
ft06-Ox01-10	23/11/2010 20:40	-62.06761005	98.20573734	225	1.5232	34.6444	160.6688
ft06-Ox01-10	23/11/2010 20:40	-62.06761005	98.20573734	250	1.5976	34.672	159.5751
ft06-Ox01-10	23/11/2010 20:40	-62.06761005	98.20573734	300	1.6472	34.7021	159.3529
ft06-Ox01-10	23/11/2010 20:40	-62.06761005	98.20573734	350	1.6596	34.7158	159.5918
ft06-Ox01-10	23/11/2010 20:40	-62.06761005	98.20573734	400	1.672	34.7322	160.2848
ft06-Ox01-10	23/11/2010 20:40	-62.06761005	98.20573734	450	1.6596	34.7459	161.737
ft06-Ox01-10	23/11/2010 20:40	-62.06761005	98.20573734	500	1.6224	34.7562	163.1885
ft06-Ox01-10	23/11/2010 20:40	-62.06761005	98.20573734	550	1.5976	34.7666	164.0355
ft06-Ox01-10	23/11/2010 20:40	-62.06761005	98.20573734	652	1.5139	34.77	NA
ft06-Ox01-10	24/11/2010 02:20	-62.10156473	98.64060116	5	-1.3737	33.915	310.0373
ft06-Ox01-10	24/11/2010 02:20	-62.10156473	98.64060116	15	-1.3737	33.915	308.9221
ft06-Ox01-10	24/11/2010 02:20	-62.10156473	98.64060116	25	-1.3737	33.9211	308.3998
ft06-Ox01-10	24/11/2010 02:20	-62.10156473	98.64060116	35	-1.3862	33.942	307.2307
ft06-Ox01-10	24/11/2010 02:20	-62.10156473	98.64060116	45	-1.483	34.0168	304.0736
ft06-Ox01-10	24/11/2010 02:20	-62.10156473	98.64060116	55	-1.483	34.0507	300.0018
ft06-Ox01-10	24/11/2010 02:20	-62.10156473	98.64060116	65	-1.483	34.0681	295.205
ft06-Ox01-10	24/11/2010 02:20	-62.10156473	98.64060116	75	-1.483	34.1021	288.0967
ft06-Ox01-10	24/11/2010 02:20	-62.10156473	98.64060116	85	-1.4611	34.1395	278.7166
ft06-Ox01-10	24/11/2010 02:20	-62.10156473	98.64060116	95	-1.3862	34.1429	262.7476
ft06-Ox01-10	24/11/2010 02:20	-62.10156473	98.64060116	115	-0.7116	34.2352	223.7275
ft06-Ox01-10	24/11/2010 02:20	-62.10156473	98.64060116	135	0.1566	34.3483	190.5834
ft06-Ox01-10	24/11/2010 02:20	-62.10156473	98.64060116	155	0.8905	34.4944	174.1741
ft06-Ox01-10	24/11/2010 02:20	-62.10156473	98.64060116	175	1.1715	34.5632	167.5868
ft06-Ox01-10	24/11/2010 02:20	-62.10156473	98.64060116	200	1.3433	34.6206	163.5881
ft06-Ox01-10	24/11/2010 02:20	-62.10156473	98.64060116	250	1.5526	34.6719	159.7274
ft06-Ox01-10	24/11/2010 02:20	-62.10156473	98.64060116	300	1.6025	34.6989	160.4239
ft06-Ox01-10	24/11/2010 02:20	-62.10156473	98.64060116	350	1.64	34.7197	160.2045
ft06-Ox01-10	24/11/2010 02:20	-62.10156473	98.64060116	425	1.615	34.7371	161.6298
ft06-Ox01-10	24/11/2010 02:20	-62.10156473	98.64060116	500	1.6025	34.7606	163.2108
ft06-Ox01-10	24/11/2010 02:20	-62.10156473	98.64060116	575	1.5526	34.7711	164.1822
ft06-Ox01-10	24/11/2010 02:20	-62.10156473	98.64060116	650	1.4807	34.7711	165.7795
ft06-Ox01-10	24/11/2010 02:20	-62.10156473	98.64060116	725	1.4058	34.7746	167.3771
ft06-Ox01-10	24/11/2010 02:20	-62.10156473	98.64060116	802	1.3433	34.785	NA
ft06-Ox01-10	24/11/2010 22:20	-62.17153359	99.33356207	5	-1.3666	33.9774	305.6331
ft06-Ox01-10	24/11/2010 22:20	-62.17153359	99.33356207	15	-1.3666	33.975	306.9282
ft06-Ox01-10	24/11/2010 22:20	-62.17153359	99.33356207	25	-1.3666	33.975	304.6383
ft06-Ox01-10	24/11/2010 22:20	-62.17153359	99.33356207	35	-1.3666	33.9774	302.9387
ft06-Ox01-10	24/11/2010 22:20	-62.17153359	99.33356207	45	-1.4418	33.9934	299.5222
ft06-Ox01-10	24/11/2010 22:20	-62.17153359	99.33356207	55	-1.53	34.0214	292.9385
ft06-Ox01-10	24/11/2010 22:20	-62.17153359	99.33356207	65	-1.53	34.0438	282.5366
ft06-Ox01-10	24/11/2010 22:20	-62.17153359	99.33356207	75	-1.4287	34.059	268.6166
ft06-Ox01-10	24/11/2010 22:20	-62.17153359	99.33356207	85	-1.2098	34.0998	249.3213
ft06-Ox01-10	24/11/2010 22:20	-62.17153359	99.33356207	95	-0.8276	34.1534	227.8197
ft06-Ox01-10	24/11/2010 22:20	-62.17153359	99.33356207	115	0.0316	34.2726	191.7806
ft06-Ox01-10	24/11/2010 22:20	-62.17153359	99.33356207	135	0.8778	34.4734	173.2233
ft06-Ox01-10	24/11/2010 22:20	-62.17153359	99.33356207	155	1.2241	34.5582	166.7508
ft06-Ox01-10	24/11/2010 22:20	-62.17153359	99.33356207	175	1.2992	34.5798	164.6049
ft06-Ox01-10	24/11/2010 22:20	-62.17153359	99.33356207	200	1.3907	34.6206	162.916
ft06-Ox01-10	24/11/2010 22:20	-62.17153359	99.33356207	225	1.4038	34.6238	161.8425
ft06-Ox01-10	24/11/2010 22:20	-62.17153359	99.33356207	250	1.5312	34.6614	160.1637
ft06-Ox01-10	24/11/2010 22:20	-62.17153359	99.33356207	300	1.5802	34.687	159.3483
ft06-Ox01-10	24/11/2010 22:20	-62.17153359	99.33356207	350	1.6847	34.715	159.6005
ft06-Ox01-10	24/11/2010 22:20	-62.17153359	99.33356207	400	1.737	34.7398	159.8399
ft06-Ox01-10	24/11/2010 22:20	-62.17153359	99.33356207	450	1.6586	34.7494	161.1139
ft06-Ox01-10	24/11/2010 22:20	-62.17153359	99.33356207	500	1.6455	34.759	161.9569
ft06-Ox01-10	24/11/2010 22:20	-62.17153359	99.33356207	550	1.6063	34.7622	163.4073
ft06-Ox01-10	24/11/2010 22:20	-62.17153359	99.33356207	672	1.5181	34.775	NA
ft06-Ox01-10	25/11/2010 03:00	-62.20810324	99.50792493	5	-1.3576	33.95	307.5064
ft06-Ox01-10	25/11/2010 03:00	-62.20810324	99.50792493	15	-1.3576	33.95	305.8062
ft06-Ox01-10	25/11/2010 03:00	-62.20810324	99.50792493	25	-1.3448	33.9559	304.1002
ft06-Ox01-10	25/11/2010 03:00	-62.20810324	99.50792493	55	-1.518	34.0155	288.2702
ft06-Ox01-10	25/11/2010 03:00	-62.20810324	99.50792493	75	-1.3063	34.1113	268.4417
ft06-Ox01-10	25/11/2010 03:00	-62.20810324	99.50792493	100	-0.6005	34.2096	214.0434
ft06-Ox01-10	25/11/2010 03:00	-62.20810324	99.50792493	125	0.4678	34.3414	179.1144
ft06-Ox01-10	25/11/2010 03:00	-62.20810324	99.50792493	150	1.3981	34.5817	165.7339
ft06-Ox01-10	25/11/2010 03:00	-62.20810324	99.50792493	200	1.4109	34.6153	162.3419
ft06-Ox01-10	25/11/2010 03:00	-62.20810324	99.50792493	250	1.5745	34.6674	159.571
ft06-Ox01-10	25/11/2010 03:00	-62.20810324	99.50792493	300	1.6258	34.6942	159.3547
ft06-Ox01-10	25/11/2010 03:00	-62.20810324	99.50792493	350	1.69	34.7203	159.5964
ft06-Ox01-10	25/11/2010 03:00	-62.20810324	99.50792493	400	1.6387	34.7304	160.2745
ft06-Ox01-10	25/11/2010 03:00	-62.20810324	99.50792493	450	1.6258	34.7438	161.7218
ft06-Ox01-10	25/11/2010 03:00	-62.20810324	99.50792493	500	1.613	34.753	162.5686
ft06-Ox01-10	25/11/2010 03:00	-62.20810324	99.50792493	550	1.5873	34.7598	162.8064
ft06-Ox01-10	25/11/2010 03:00	-62.20810324	99.50792493	600	1.536	34.7698	164.2528
ft06-Ox01-10	25/11/2010 03:00	-62.20810324	99.50792493	650	1.5007	34.7732	165.1041
ft06-Ox01-10	25/11/2010 03:00	-62.20810324	99.50792493	700	1.4622	34.7766	165.9561
ft06-Ox01-10	25/11/2010 03:00	-62.20810324	99.50792493	750	1.4237	34.7799	166.1969
ft06-Ox01-10	25/11/2010 03:00	-62.20810324	99.50792493	800	1.3852	34.7799	167.0553
ft06-Ox01-10	25/11/2010 03:00	-62.20810324	99.50792493	850	1.3371	34.7799	167.2975
ft06-Ox01-10	25/11/2010 03:00	-62.20810324	99.50792493	900	1.2858	34.7833	167.5347
ft06-Ox01-10	25/11/2010 03:00	-62.20810324	99.50792493	1152	1.0709	34.79	NA
ft06-Ox01-10	25/11/2010 22:40	-62.46573073	100.2541993	5	-1.4619	33.9374	306.8533
ft06-Ox01-10	25/11/2010 22:40	-62.46573073	100.2541993	15	-1.4619	33.935	305.7427
ft06-Ox01-10	25/11/2010 22:40	-62.46573073	100.2541993	25	-1.4215	33.9503	302.798
ft06-Ox01-10	25/11/2010 22:40	-62.46573073	100.2541993	35	-1.3843	33.9785	297.547
ft06-Ox01-10	25/11/2010 22:40	-62.46573073	100.2541993	45	-1.4619	34.0227	290.3736
ft06-Ox01-10	25/11/2010 22:40	-62.46573073	100.2541993	55	-1.553	34.0549	282.6117
ft06-Ox01-10	25/11/2010 22:40	-62.46573073	100.2541993	65	-1.5159	34.0896	271.8837
ft06-Ox01-10	25/11/2010 22:40	-62.46573073	100.2541993	75	-1.4215	34.1113	257.7162
ft06-Ox01-10	25/11/2010 22:40	-62.46573073	100.2541993	85	-1.1988	34.1306	238.2911
ft06-Ox01-10	25/11/2010 22:40	-62.46573073	100.2541993	95	-0.6558	34.1773	213.4677
ft06-Ox01-10	25/11/2010 22:40	-62.46573073	100.2541993	115	0.4438	34.3641	186.3905
ft06-Ox01-10	25/11/2010 22:40	-62.46573073	100.2541993	135	0.8924	34.4583	173.2965
ft06-Ox01-10	25/11/2010 22:40	-62.46573073	100.2541993	155	1.2769	34.5468	165.045
ft06-Ox01-10	25/11/2010 22:40	-62.46573073	100.2541993	175	1.449	34.5911	161.6452
ft06-Ox01-10	25/11/2010 22:40	-62.46573073	100.2541993	195	1.567	34.6104	158.0984
ft06-Ox01-10	25/11/2010 22:40	-62.46573073	100.2541993	215	1.82	34.67	156.5311
ft06-Ox01-10	25/11/2010 22:40	-62.46573073	100.2541993	235	1.7795	34.6764	157.069
ft06-Ox01-10	25/11/2010 22:40	-62.46573073	100.2541993	255	1.739	34.6861	157.7568
ft06-Ox01-10	25/11/2010 22:40	-62.46573073	100.2541993	275	1.6851	34.6828	157.8427
ft06-Ox01-10	25/11/2010 22:40	-62.46573073	100.2541993	300	1.739	34.6989	157.966
ft06-Ox01-10	25/11/2010 22:40	-62.46573073	100.2541993	325	1.7795	34.7142	158.0859
ft06-Ox01-10	25/11/2010 22:40	-62.46573073	100.2541993	350	1.793	34.7239	158.2036
ft06-Ox01-10	25/11/2010 22:40	-62.46573073	100.2541993	375	1.8065	34.7336	158.9353
ft06-Ox01-10	25/11/2010 22:40	-62.46573073	100.2541993	392	1.8065	34.74	NA
ft06-Ox01-10	26/11/2010 03:20	-62.51822843	100.3625508	5	-1.3595	33.94	305.0617
ft06-Ox01-10	26/11/2010 03:20	-62.51822843	100.3625508	15	-1.3726	33.9425	303.3547
ft06-Ox01-10	26/11/2010 03:20	-62.51822843	100.3625508	25	-1.3726	33.9425	299.8693
ft06-Ox01-10	26/11/2010 03:20	-62.51822843	100.3625508	35	-1.3956	33.9761	294.0597
ft06-Ox01-10	26/11/2010 03:20	-62.51822843	100.3625508	45	-1.5401	34.0484	287.5045
ft06-Ox01-10	26/11/2010 03:20	-62.51822843	100.3625508	55	-1.55	34.0652	276.9635
ft06-Ox01-10	26/11/2010 03:20	-62.51822843	100.3625508	65	-1.5139	34.0778	263.0187
ft06-Ox01-10	26/11/2010 03:20	-62.51822843	100.3625508	75	-1.32	34.0912	244.514
ft06-Ox01-10	26/11/2010 03:20	-62.51822843	100.3625508	85	-0.8569	34.1206	220.1037
ft06-Ox01-10	26/11/2010 03:20	-62.51822843	100.3625508	95	-0.1079	34.1928	198.6877
ft06-Ox01-10	26/11/2010 03:20	-62.51822843	100.3625508	115	0.6772	34.4012	175.9181
ft06-Ox01-10	26/11/2010 03:20	-62.51822843	100.3625508	135	1.2685	34.5162	163.2
ft06-Ox01-10	26/11/2010 03:20	-62.51822843	100.3625508	155	1.7087	34.5952	156.9021
ft06-Ox01-10	26/11/2010 03:20	-62.51822843	100.3625508	175	1.735	34.6414	157.4099
ft06-Ox01-10	26/11/2010 03:20	-62.51822843	100.3625508	200	1.6167	34.6313	158.1092
ft06-Ox01-10	26/11/2010 03:20	-62.51822843	100.3625508	250	1.7219	34.6742	157.7425
ft06-Ox01-10	26/11/2010 03:20	-62.51822843	100.3625508	300	1.6956	34.691	157.5122
ft06-Ox01-10	26/11/2010 03:20	-62.51822843	100.3625508	350	1.6956	34.7103	158.7947
ft06-Ox01-10	26/11/2010 03:20	-62.51822843	100.3625508	425	1.7087	34.743	160.346
ft06-Ox01-10	26/11/2010 03:20	-62.51822843	100.3625508	500	1.6167	34.7464	161.2953
ft06-Ox01-10	26/11/2010 03:20	-62.51822843	100.3625508	575	1.5905	34.7632	163.4679
ft06-Ox01-10	26/11/2010 03:20	-62.51822843	100.3625508	650	1.528	34.7666	165.043
ft06-Ox01-10	26/11/2010 03:20	-62.51822843	100.3625508	725	1.4886	34.78	166.0093
ft06-Ox01-10	26/11/2010 03:20	-62.51822843	100.3625508	832	1.3605	34.7766	NA
ft06-Ox01-10	26/11/2010 21:20	-62.38034268	101.3243211	5	-1.725	33.885	292.1813
ft06-Ox01-10	26/11/2010 21:20	-62.38034268	101.3243211	15	-1.725	33.885	291.739
ft06-Ox01-10	26/11/2010 21:20	-62.38034268	101.3243211	25	-1.702	33.8947	293.4302
ft06-Ox01-10	26/11/2010 21:20	-62.38034268	101.3243211	35	-1.6889	33.9228	292.9376
ft06-Ox01-10	26/11/2010 21:20	-62.38034268	101.3243211	45	-1.6363	33.9642	290.8353
ft06-Ox01-10	26/11/2010 21:20	-62.38034268	101.3243211	55	-1.5969	34.0504	286.6271
ft06-Ox01-10	26/11/2010 21:20	-62.38034268	101.3243211	65	-1.5706	34.0953	280.2209
ft06-Ox01-10	26/11/2010 21:20	-62.38034268	101.3243211	75	-1.5345	34.1156	271.458
ft06-Ox01-10	26/11/2010 21:20	-62.38034268	101.3243211	85	-1.4294	34.1296	258.9901
ft06-Ox01-10	26/11/2010 21:20	-62.38034268	101.3243211	95	-1.2487	34.1604	245.4485
ft06-Ox01-10	26/11/2010 21:20	-62.38034268	101.3243211	115	-0.5293	34.281	211.5545
ft06-Ox01-10	26/11/2010 21:20	-62.38034268	101.3243211	135	0.1146	34.4095	191.769
ft06-Ox01-10	26/11/2010 21:20	-62.38034268	101.3243211	155	0.6698	34.5019	176.6585
ft06-Ox01-10	26/11/2010 21:20	-62.38034268	101.3243211	175	1.0443	34.5714	169.9561
ft06-Ox01-10	26/11/2010 21:20	-62.38034268	101.3243211	200	1.1855	34.6128	167.9352
ft06-Ox01-10	26/11/2010 21:20	-62.38034268	101.3243211	225	1.2479	34.6268	166.051
ft06-Ox01-10	26/11/2010 21:20	-62.38034268	101.3243211	250	1.3925	34.6647	162.9498
ft06-Ox01-10	26/11/2010 21:20	-62.38034268	101.3243211	300	1.5206	34.699	161.1829
ft06-Ox01-10	26/11/2010 21:20	-62.38034268	101.3243211	350	1.56	34.7228	161.4221
ft06-Ox01-10	26/11/2010 21:20	-62.38034268	101.3243211	400	1.5337	34.7333	162.0613
ft06-Ox01-10	26/11/2010 21:20	-62.38034268	101.3243211	450	1.5337	34.7404	162.8496
ft06-Ox01-10	26/11/2010 21:20	-62.38034268	101.3243211	500	1.5469	34.7544	163.0924
ft06-Ox01-10	26/11/2010 21:20	-62.38034268	101.3243211	550	1.4417	34.7544	163.857
ft06-Ox01-10	26/11/2010 21:20	-62.38034268	101.3243211	642	1.4023	34.765	NA
ft06-Ox01-10	27/11/2010 02:40	-62.37539172	101.2972668	5	-1.7082	33.87	293.9076
ft06-Ox01-10	27/11/2010 02:40	-62.37539172	101.2972668	15	-1.718	33.8764	292.9168
ft06-Ox01-10	27/11/2010 02:40	-62.37539172	101.2972668	25	-1.718	33.88	292.4694
ft06-Ox01-10	27/11/2010 02:40	-62.37539172	101.2972668	35	-1.7082	33.8873	292.5527
ft06-Ox01-10	27/11/2010 02:40	-62.37539172	101.2972668	45	-1.6429	33.9483	289.8943
ft06-Ox01-10	27/11/2010 02:40	-62.37539172	101.2972668	55	-1.6037	34.0484	283.5465
ft06-Ox01-10	27/11/2010 02:40	-62.37539172	101.2972668	65	-1.5907	34.0911	271.0408
ft06-Ox01-10	27/11/2010 02:40	-62.37539172	101.2972668	75	-1.5417	34.1193	260.7103
ft06-Ox01-10	27/11/2010 02:40	-62.37539172	101.2972668	85	-1.398	34.173	254.3751
ft06-Ox01-10	27/11/2010 02:40	-62.37539172	101.2972668	95	-1.2576	34.2194	247.6483
ft06-Ox01-10	27/11/2010 02:40	-62.37539172	101.2972668	115	-0.8495	34.2695	233.9132
ft06-Ox01-10	27/11/2010 02:40	-62.37539172	101.2972668	135	-1.065	34.3332	227.9869
ft06-Ox01-10	27/11/2010 02:40	-62.37539172	101.2972668	155	-0.5687	34.4224	213.1297
ft06-Ox01-10	27/11/2010 02:40	-62.37539172	101.2972668	175	0.0973	34.4515	187.2905
ft06-Ox01-10	27/11/2010 02:40	-62.37539172	101.2972668	200	1.0344	34.5944	170.1855
ft06-Ox01-10	27/11/2010 02:40	-62.37539172	101.2972668	250	1.4033	34.6653	164.7231
ft06-Ox01-10	27/11/2010 02:40	-62.37539172	101.2972668	300	1.547	34.7117	162.4222
ft06-Ox01-10	27/11/2010 02:40	-62.37539172	101.2972668	350	1.5339	34.7227	163.0646
ft06-Ox01-10	27/11/2010 02:40	-62.37539172	101.2972668	425	1.4948	34.7363	164.4992
ft06-Ox01-10	27/11/2010 02:40	-62.37539172	101.2972668	500	1.4686	34.7545	164.315
ft06-Ox01-10	27/11/2010 02:40	-62.37539172	101.2972668	575	1.4425	34.7618	164.6827
ft06-Ox01-10	27/11/2010 02:40	-62.37539172	101.2972668	650	1.4033	34.7654	165.5933
ft06-Ox01-10	27/11/2010 02:40	-62.37539172	101.2972668	725	1.3544	34.7764	166.4948
ft06-Ox01-10	27/11/2010 02:40	-62.37539172	101.2972668	792	1.2891	34.78	NA
ft06-Ox01-10	27/11/2010 19:20	-62.368091	101.252092	5	-1.5337	33.79	297.8759
ft06-Ox01-10	27/11/2010 19:20	-62.368091	101.252092	15	-1.5473	33.7929	294.5509
ft06-Ox01-10	27/11/2010 19:20	-62.368091	101.252092	25	-1.5743	33.8007	289.6452
ft06-Ox01-10	27/11/2010 19:20	-62.368091	101.252092	35	-1.625	33.8319	282.9742
ft06-Ox01-10	27/11/2010 19:20	-62.368091	101.252092	45	-1.625	33.8885	272.8764
ft06-Ox01-10	27/11/2010 19:20	-62.368091	101.252092	55	-1.5337	33.9538	257.8454
ft06-Ox01-10	27/11/2010 19:20	-62.368091	101.252092	65	-1.2836	34.0377	240.1623
ft06-Ox01-10	27/11/2010 19:20	-62.368091	101.252092	75	-0.976	34.0913	218.5672
ft06-Ox01-10	27/11/2010 19:20	-62.368091	101.252092	85	-0.3136	34.1566	197.0708
ft06-Ox01-10	27/11/2010 19:20	-62.368091	101.252092	95	0.376	34.3516	184.9039
ft06-Ox01-10	27/11/2010 19:20	-62.368091	101.252092	115	1.0891	34.4969	170.5728
ft06-Ox01-10	27/11/2010 19:20	-62.368091	101.252092	135	1.2615	34.5466	166.6909
ft06-Ox01-10	27/11/2010 19:20	-62.368091	101.252092	155	1.3156	34.5846	165.0599
ft06-Ox01-10	27/11/2010 19:20	-62.368091	101.252092	175	1.3832	34.5885	163.0418
ft06-Ox01-10	27/11/2010 19:20	-62.368091	101.252092	195	1.4339	34.6041	160.8596
ft06-Ox01-10	27/11/2010 19:20	-62.368091	101.252092	215	1.6063	34.6421	158.1168
ft06-Ox01-10	27/11/2010 19:20	-62.368091	101.252092	235	1.7009	34.6763	157.2083
ft06-Ox01-10	27/11/2010 19:20	-62.368091	101.252092	255	1.728	34.6919	157.2988
ft06-Ox01-10	27/11/2010 19:20	-62.368091	101.252092	275	1.6874	34.6958	158.3824
ft06-Ox01-10	27/11/2010 19:20	-62.368091	101.252092	300	1.7009	34.6997	157.934
ft06-Ox01-10	27/11/2010 19:20	-62.368091	101.252092	325	1.755	34.7221	158.0505
ft06-Ox01-10	27/11/2010 19:20	-62.368091	101.252092	350	1.7144	34.726	159.3047
ft06-Ox01-10	27/11/2010 19:20	-62.368091	101.252092	375	1.6739	34.7299	160.5604
ft06-Ox01-10	27/11/2010 19:20	-62.368091	101.252092	522	1.6468	34.765	NA
ft06-Ox01-10	28/11/2010 04:00	-62.33168648	101.278944	5	-1.5466	33.8	294.7644
ft06-Ox01-10	28/11/2010 04:00	-62.33168648	101.278944	15	-1.5737	33.8108	292.0686
ft06-Ox01-10	28/11/2010 04:00	-62.33168648	101.278944	25	-1.6413	33.8492	286.6791
ft06-Ox01-10	28/11/2010 04:00	-62.33168648	101.278944	35	-1.665	33.8611	281.2302
ft06-Ox01-10	28/11/2010 04:00	-62.33168648	101.278944	45	-1.6413	33.9192	272.1396
ft06-Ox01-10	28/11/2010 04:00	-62.33168648	101.278944	55	-1.5737	34.0236	263.4
ft06-Ox01-10	28/11/2010 04:00	-62.33168648	101.278944	65	-1.5196	34.0581	254.7836
ft06-Ox01-10	28/11/2010 04:00	-62.33168648	101.278944	75	-1.4688	34.0935	244.6474
ft06-Ox01-10	28/11/2010 04:00	-62.33168648	101.278944	85	-1.2828	34.0965	229.1189
ft06-Ox01-10	28/11/2010 04:00	-62.33168648	101.278944	95	-0.7789	34.128	209.3906
ft06-Ox01-10	28/11/2010 04:00	-62.33168648	101.278944	115	0.3879	34.3752	180.9507
ft06-Ox01-10	28/11/2010 04:00	-62.33168648	101.278944	135	1.0778	34.5299	168.137
ft06-Ox01-10	28/11/2010 04:00	-62.33168648	101.278944	155	1.372	34.5801	163.4446
ft06-Ox01-10	28/11/2010 04:00	-62.33168648	101.278944	175	1.3957	34.588	162.44
ft06-Ox01-10	28/11/2010 04:00	-62.33168648	101.278944	200	1.4092	34.6304	162.5252
ft06-Ox01-10	28/11/2010 04:00	-62.33168648	101.278944	250	1.5682	34.6688	158.4923
ft06-Ox01-10	28/11/2010 04:00	-62.33168648	101.278944	300	1.5175	34.6875	160.7871
ft06-Ox01-10	28/11/2010 04:00	-62.33168648	101.278944	350	1.717	34.7308	158.9694
ft06-Ox01-10	28/11/2010 04:00	-62.33168648	101.278944	425	1.6223	34.7456	160.8297
ft06-Ox01-10	28/11/2010 04:00	-62.33168648	101.278944	500	1.6494	34.7614	161.7564
ft06-Ox01-10	28/11/2010 04:00	-62.33168648	101.278944	575	1.6088	34.7771	163.2238
ft06-Ox01-10	28/11/2010 04:00	-62.33168648	101.278944	650	1.4769	34.7732	164.6884
ft06-Ox01-10	28/11/2010 04:00	-62.33168648	101.278944	725	1.4092	34.7771	165.6075
ft06-Ox01-10	28/11/2010 04:00	-62.33168648	101.278944	792	1.3585	34.785	NA
ft06-Ox01-10	28/11/2010 19:20	-62.37372207	101.1120545	5	-1.6	33.87	302.5995
ft06-Ox01-10	28/11/2010 19:20	-62.37372207	101.1120545	15	-1.6	33.87	302.6953
ft06-Ox01-10	28/11/2010 19:20	-62.37372207	101.1120545	25	-1.5907	33.8762	302.2138
ft06-Ox01-10	28/11/2010 19:20	-62.37372207	101.1120545	35	-1.5783	33.9011	301.1243
ft06-Ox01-10	28/11/2010 19:20	-62.37372207	101.1120545	45	-1.5534	33.9634	295.5469
ft06-Ox01-10	28/11/2010 19:20	-62.37372207	101.1120545	55	-1.541	34.0302	289.2418
ft06-Ox01-10	28/11/2010 19:20	-62.37372207	101.1120545	65	-1.4913	34.1067	279.8066
ft06-Ox01-10	28/11/2010 19:20	-62.37372207	101.1120545	75	-1.4447	34.1317	272.0371
ft06-Ox01-10	28/11/2010 19:20	-62.37372207	101.1120545	85	-1.3701	34.1486	257.5955
ft06-Ox01-10	28/11/2010 19:20	-62.37372207	101.1120545	95	-1.1277	34.1735	240.9306
ft06-Ox01-10	28/11/2010 19:20	-62.37372207	101.1120545	115	-0.5157	34.2919	214.9137
ft06-Ox01-10	28/11/2010 19:20	-62.37372207	101.1120545	135	0.1648	34.4245	192.1361
ft06-Ox01-10	28/11/2010 19:20	-62.37372207	101.1120545	155	0.5563	34.4939	181.7299
ft06-Ox01-10	28/11/2010 19:20	-62.37372207	101.1120545	175	0.7986	34.533	175.5839
ft06-Ox01-10	28/11/2010 19:20	-62.37372207	101.1120545	195	1.0782	34.5847	168.9953
ft06-Ox01-10	28/11/2010 19:20	-62.37372207	101.1120545	215	1.1652	34.6096	168.0983
ft06-Ox01-10	28/11/2010 19:20	-62.37372207	101.1120545	235	1.2367	34.6336	166.4786
ft06-Ox01-10	28/11/2010 19:20	-62.37372207	101.1120545	255	1.2243	34.6407	167.1452
ft06-Ox01-10	28/11/2010 19:20	-62.37372207	101.1120545	275	1.274	34.6514	165.5309
ft06-Ox01-10	28/11/2010 19:20	-62.37372207	101.1120545	300	1.3827	34.6754	163.9442
ft06-Ox01-10	28/11/2010 19:20	-62.37372207	101.1120545	325	1.4449	34.6861	164.0809
ft06-Ox01-10	28/11/2010 19:20	-62.37372207	101.1120545	350	1.4076	34.7004	164.1814
ft06-Ox01-10	28/11/2010 19:20	-62.37372207	101.1120545	375	1.507	34.7146	162.165
ft06-Ox01-10	28/11/2010 19:20	-62.37372207	101.1120545	532	1.4946	34.76	NA
ft06-Ox01-10	29/11/2010 02:00	-62.30659005	101.0141993	5	-1.549	33.795	299.0893
ft06-Ox01-10	29/11/2010 02:00	-62.30659005	101.0141993	15	-1.549	33.798	295.188
ft06-Ox01-10	29/11/2010 02:00	-62.30659005	101.0141993	25	-1.5625	33.8059	290.2686
ft06-Ox01-10	29/11/2010 02:00	-62.30659005	101.0141993	35	-1.6299	33.8376	283.5583
ft06-Ox01-10	29/11/2010 02:00	-62.30659005	101.0141993	45	-1.64	33.8762	275.1564
ft06-Ox01-10	29/11/2010 02:00	-62.30659005	101.0141993	55	-1.5894	33.9772	262.8226
ft06-Ox01-10	29/11/2010 02:00	-62.30659005	101.0141993	65	-1.4311	34.0663	250.4288
ft06-Ox01-10	29/11/2010 02:00	-62.30659005	101.0141993	75	-1.2457	34.1088	239.4083
ft06-Ox01-10	29/11/2010 02:00	-62.30659005	101.0141993	85	-0.966	34.1167	222.7713
ft06-Ox01-10	29/11/2010 02:00	-62.30659005	101.0141993	95	-0.5178	34.1633	205.1206
ft06-Ox01-10	29/11/2010 02:00	-62.30659005	101.0141993	115	0.6853	34.3771	175.6904
ft06-Ox01-10	29/11/2010 02:00	-62.30659005	101.0141993	135	1.2919	34.5127	161.8202
ft06-Ox01-10	29/11/2010 02:00	-62.30659005	101.0141993	155	1.6087	34.6137	159.0466
ft06-Ox01-10	29/11/2010 02:00	-62.30659005	101.0141993	175	1.5682	34.6137	157.9879
ft06-Ox01-10	29/11/2010 02:00	-62.30659005	101.0141993	200	1.7165	34.6721	157.665
ft06-Ox01-10	29/11/2010 02:00	-62.30659005	101.0141993	250	1.6087	34.6801	160.0249
ft06-Ox01-10	29/11/2010 02:00	-62.30659005	101.0141993	300	1.6626	34.7028	158.5429
ft06-Ox01-10	29/11/2010 02:00	-62.30659005	101.0141993	350	1.703	34.7305	159.3502
ft06-Ox01-10	29/11/2010 02:00	-62.30659005	101.0141993	425	1.73	34.7494	160.2899
ft06-Ox01-10	29/11/2010 02:00	-62.30659005	101.0141993	500	1.6491	34.7612	162.3628
ft06-Ox01-10	29/11/2010 02:00	-62.30659005	101.0141993	575	1.6087	34.7692	163.3006
ft06-Ox01-10	29/11/2010 02:00	-62.30659005	101.0141993	650	1.5177	34.7731	165.3911
ft06-Ox01-10	29/11/2010 02:00	-62.30659005	101.0141993	725	1.4638	34.781	166.3319
ft06-Ox01-10	29/11/2010 02:00	-62.30659005	101.0141993	782	1.4233	34.785	NA
ft06-Ox01-10	29/11/2010 23:20	-62.2558302	101.2361646	5	-1.4133	33.74	302.3715
ft06-Ox01-10	29/11/2010 23:20	-62.2558302	101.2361646	15	-1.4018	33.7431	301.9072
ft06-Ox01-10	29/11/2010 23:20	-62.2558302	101.2361646	25	-1.4018	33.7555	300.2946
ft06-Ox01-10	29/11/2010 23:20	-62.2558302	101.2361646	35	-1.3903	33.7679	297.5666
ft06-Ox01-10	29/11/2010 23:20	-62.2558302	101.2361646	45	-1.4018	33.8735	292.5294
ft06-Ox01-10	29/11/2010 23:20	-62.2558302	101.2361646	55	-1.4248	33.9749	285.8174
ft06-Ox01-10	29/11/2010 23:20	-62.2558302	101.2361646	65	-1.445	34.0277	278.6477
ft06-Ox01-10	29/11/2010 23:20	-62.2558302	101.2361646	75	-1.445	34.0443	270.999
ft06-Ox01-10	29/11/2010 23:20	-62.2558302	101.2361646	85	-1.3442	34.0764	262.2509
ft06-Ox01-10	29/11/2010 23:20	-62.2558302	101.2361646	95	-1.2434	34.1012	253.0899
ft06-Ox01-10	29/11/2010 23:20	-62.2558302	101.2361646	115	-0.9496	34.1861	235.0151
ft06-Ox01-10	29/11/2010 23:20	-62.2558302	101.2361646	135	-0.5983	34.2585	219.2072
ft06-Ox01-10	29/11/2010 23:20	-62.2558302	101.2361646	155	-0.2498	34.3527	205.5885
ft06-Ox01-10	29/11/2010 23:20	-62.2558302	101.2361646	175	0.044	34.4169	196.4688
ft06-Ox01-10	29/11/2010 23:20	-62.2558302	101.2361646	200	0.3953	34.4987	185.5338
ft06-Ox01-10	29/11/2010 23:20	-62.2558302	101.2361646	225	0.6776	34.5639	180.2077
ft06-Ox01-10	29/11/2010 23:20	-62.2558302	101.2361646	250	0.7784	34.5835	175.9915
ft06-Ox01-10	29/11/2010 23:20	-62.2558302	101.2361646	300	1.1844	34.6725	168.5356
ft06-Ox01-10	29/11/2010 23:20	-62.2558302	101.2361646	350	1.3083	34.7015	165.9791
ft06-Ox01-10	29/11/2010 23:20	-62.2558302	101.2361646	400	1.412	34.7253	164.5461
ft06-Ox01-10	29/11/2010 23:20	-62.2558302	101.2361646	450	1.435	34.7419	164.3667
ft06-Ox01-10	29/11/2010 23:20	-62.2558302	101.2361646	500	1.412	34.746	164.6112
ft06-Ox01-10	29/11/2010 23:20	-62.2558302	101.2361646	550	1.4235	34.7584	164.8577
ft06-Ox01-10	29/11/2010 23:20	-62.2558302	101.2361646	682	1.3544	34.775	NA
ft06-Ox01-10	30/11/2010 03:40	-62.30180775	101.2737408	5	-1.3653	33.74	301.7835
ft06-Ox01-10	30/11/2010 03:40	-62.30180775	101.2737408	15	-1.3523	33.7474	298.9451
ft06-Ox01-10	30/11/2010 03:40	-62.30180775	101.2737408	25	-1.3393	33.76	296.0941
ft06-Ox01-10	30/11/2010 03:40	-62.30180775	101.2737408	55	-1.528	33.951	268.3759
ft06-Ox01-10	30/11/2010 03:40	-62.30180775	101.2737408	75	-1.1474	34.0122	228.5292
ft06-Ox01-10	30/11/2010 03:40	-62.30180775	101.2737408	100	0.7036	34.3392	174.9003
ft06-Ox01-10	30/11/2010 03:40	-62.30180775	101.2737408	125	1.2631	34.5418	166.328
ft06-Ox01-10	30/11/2010 03:40	-62.30180775	101.2737408	150	1.3281	34.546	160.7467
ft06-Ox01-10	30/11/2010 03:40	-62.30180775	101.2737408	200	1.6469	34.6494	156.8675
ft06-Ox01-10	30/11/2010 03:40	-62.30180775	101.2737408	250	1.725	34.6906	156.6523
ft06-Ox01-10	30/11/2010 03:40	-62.30180775	101.2737408	300	1.6599	34.699	157.9022
ft06-Ox01-10	30/11/2010 03:40	-62.30180775	101.2737408	350	1.712	34.7159	157.5568
ft06-Ox01-10	30/11/2010 03:40	-62.30180775	101.2737408	400	1.699	34.7328	158.3733
ft06-Ox01-10	30/11/2010 03:40	-62.30180775	101.2737408	450	1.699	34.7486	159.7894
ft06-Ox01-10	30/11/2010 03:40	-62.30180775	101.2737408	500	1.712	34.7655	160.0246
ft06-Ox01-10	30/11/2010 03:40	-62.30180775	101.2737408	550	1.673	34.7739	161.4416
ft06-Ox01-10	30/11/2010 03:40	-62.30180775	101.2737408	600	1.6079	34.7781	162.8582
ft06-Ox01-10	30/11/2010 03:40	-62.30180775	101.2737408	650	1.5591	34.7781	163.6919
ft06-Ox01-10	30/11/2010 03:40	-62.30180775	101.2737408	700	1.507	34.7866	164.5167
ft06-Ox01-10	30/11/2010 03:40	-62.30180775	101.2737408	750	1.455	34.7866	165.3526
ft06-Ox01-10	30/11/2010 03:40	-62.30180775	101.2737408	800	1.429	34.7908	166.6429
ft06-Ox01-10	30/11/2010 03:40	-62.30180775	101.2737408	850	1.3672	34.795	166.8752
ft06-Ox01-10	30/11/2010 03:40	-62.30180775	101.2737408	900	1.3151	34.7908	167.1203
ft06-Ox01-10	30/11/2010 03:40	-62.30180775	101.2737408	972	1.2631	34.7908	NA
ft06-Ox01-10	30/11/2010 23:00	-62.37715837	101.6966217	5	-1.318	33.7	304.3658
ft06-Ox01-10	30/11/2010 23:00	-62.37715837	101.6966217	15	-1.318	33.7033	302.647
ft06-Ox01-10	30/11/2010 23:00	-62.37715837	101.6966217	25	-1.2956	33.7	301.5573
ft06-Ox01-10	30/11/2010 23:00	-62.37715837	101.6966217	35	-1.2828	33.7208	302.2196
ft06-Ox01-10	30/11/2010 23:00	-62.37715837	101.6966217	45	-1.2444	33.7383	299.285
ft06-Ox01-10	30/11/2010 23:00	-62.37715837	101.6966217	55	-1.1197	33.85	293.9427
ft06-Ox01-10	30/11/2010 23:00	-62.37715837	101.6966217	65	-1.1677	33.9705	286.6779
ft06-Ox01-10	30/11/2010 23:00	-62.37715837	101.6966217	75	-1.318	33.9738	274.3197
ft06-Ox01-10	30/11/2010 23:00	-62.37715837	101.6966217	85	-1.2317	33.9781	254.2444
ft06-Ox01-10	30/11/2010 23:00	-62.37715837	101.6966217	95	-0.8543	33.9957	227.9274
ft06-Ox01-10	30/11/2010 23:00	-62.37715837	101.6966217	115	0.5368	34.2617	192.6119
ft06-Ox01-10	30/11/2010 23:00	-62.37715837	101.6966217	135	0.6104	34.3997	187.8941
ft06-Ox01-10	30/11/2010 23:00	-62.37715837	101.6966217	155	0.8119	34.438	178.511
ft06-Ox01-10	30/11/2010 23:00	-62.37715837	101.6966217	175	1.0133	34.4336	165.0758
ft06-Ox01-10	30/11/2010 23:00	-62.37715837	101.6966217	200	1.6785	34.5968	154.6297
ft06-Ox01-10	30/11/2010 23:00	-62.37715837	101.6966217	250	1.7905	34.6658	155.2893
ft06-Ox01-10	30/11/2010 23:00	-62.37715837	101.6966217	300	1.5634	34.6614	157.8992
ft06-Ox01-10	30/11/2010 23:00	-62.37715837	101.6966217	350	1.88	34.7304	155.2795
ft06-Ox01-10	30/11/2010 23:00	-62.37715837	101.6966217	425	1.816	34.7468	156.6749
ft06-Ox01-10	30/11/2010 23:00	-62.37715837	101.6966217	500	1.7521	34.76	158.8421
ft06-Ox01-10	30/11/2010 23:00	-62.37715837	101.6966217	575	1.6913	34.7643	159.8024
ft06-Ox01-10	30/11/2010 23:00	-62.37715837	101.6966217	650	1.6274	34.7775	161.9824
ft06-Ox01-10	30/11/2010 23:00	-62.37715837	101.6966217	725	1.6146	34.795	162.9512
ft06-Ox01-10	30/11/2010 23:00	-62.37715837	101.6966217	812	1.4771	34.7819	NA
ft06-Ox01-10	1/12/2010 02:00	-62.425267	101.7890267	5	-1.335	33.71	303.1139
ft06-Ox01-10	1/12/2010 02:00	-62.425267	101.7890267	15	-1.335	33.71	303.8126
ft06-Ox01-10	1/12/2010 02:00	-62.425267	101.7890267	25	-1.335	33.71	302.1001
ft06-Ox01-10	1/12/2010 02:00	-62.425267	101.7890267	35	-1.2486	33.748	299.1522
ft06-Ox01-10	1/12/2010 02:00	-62.425267	101.7890267	45	-1.0726	33.9227	293.7128
ft06-Ox01-10	1/12/2010 02:00	-62.425267	101.7890267	55	-1.1974	33.9856	286.5246
ft06-Ox01-10	1/12/2010 02:00	-62.425267	101.7890267	65	-1.287	34.0029	275.8353
ft06-Ox01-10	1/12/2010 02:00	-62.425267	101.7890267	75	-1.2742	34.029	261.1167
ft06-Ox01-10	1/12/2010 02:00	-62.425267	101.7890267	85	-1.0854	34.0496	240.6113
ft06-Ox01-10	1/12/2010 02:00	-62.425267	101.7890267	95	-0.4582	34.1049	217.204
ft06-Ox01-10	1/12/2010 02:00	-62.425267	101.7890267	115	0.633	34.3436	194.3371
ft06-Ox01-10	1/12/2010 02:00	-62.425267	101.7890267	135	0.633	34.335	182.075
ft06-Ox01-10	1/12/2010 02:00	-62.425267	101.7890267	155	1.1866	34.463	168.0052
ft06-Ox01-10	1/12/2010 02:00	-62.425267	101.7890267	175	1.337	34.5227	163.2478
ft06-Ox01-10	1/12/2010 02:00	-62.425267	101.7890267	200	1.4746	34.5899	159.2554
ft06-Ox01-10	1/12/2010 02:00	-62.425267	101.7890267	250	1.865	34.6876	154.2112
ft06-Ox01-10	1/12/2010 02:00	-62.425267	101.7890267	300	1.5994	34.6713	158.4918
ft06-Ox01-10	1/12/2010 02:00	-62.425267	101.7890267	350	1.7882	34.7006	154.659
ft06-Ox01-10	1/12/2010 02:00	-62.425267	101.7890267	425	1.8394	34.7429	156.0606
ft06-Ox01-10	1/12/2010 02:00	-62.425267	101.7890267	500	1.7626	34.7603	158.2182
ft06-Ox01-10	1/12/2010 02:00	-62.425267	101.7890267	575	1.7114	34.7733	160.3959
ft06-Ox01-10	1/12/2010 02:00	-62.425267	101.7890267	650	1.6506	34.7733	161.3649
ft06-Ox01-10	1/12/2010 02:00	-62.425267	101.7890267	725	1.6122	34.795	162.9347
ft06-Ox01-10	1/12/2010 02:00	-62.425267	101.7890267	832	1.513	34.7907	NA
ft06-Ox01-10	1/12/2010 22:00	-62.53650658	102.1368086	5	-1.3849	33.615	303.271
ft06-Ox01-10	1/12/2010 22:00	-62.53650658	102.1368086	15	-1.3175	33.6373	301.5066
ft06-Ox01-10	1/12/2010 22:00	-62.53650658	102.1368086	25	-1.2366	33.6973	298.4345
ft06-Ox01-10	1/12/2010 22:00	-62.53650658	102.1368086	35	-1.213	33.7901	293.562
ft06-Ox01-10	1/12/2010 22:00	-62.53650658	102.1368086	45	-1.2265	33.9464	286.6912
ft06-Ox01-10	1/12/2010 22:00	-62.53650658	102.1368086	55	-1.3714	33.9922	277.5057
ft06-Ox01-10	1/12/2010 22:00	-62.53650658	102.1368086	65	-1.395	33.9781	261.2506
ft06-Ox01-10	1/12/2010 22:00	-62.53650658	102.1368086	75	-1.2501	33.9781	234.6968
ft06-Ox01-10	1/12/2010 22:00	-62.53650658	102.1368086	85	-0.4312	34.0157	204.1588
ft06-Ox01-10	1/12/2010 22:00	-62.53650658	102.1368086	95	0.5057	34.2366	182.4666
ft06-Ox01-10	1/12/2010 22:00	-62.53650658	102.1368086	115	1.5639	34.4164	156.696
ft06-Ox01-10	1/12/2010 22:00	-62.53650658	102.1368086	135	1.8537	34.5268	151.8032
ft06-Ox01-10	1/12/2010 22:00	-62.53650658	102.1368086	155	1.948	34.5679	149.5571
ft06-Ox01-10	1/12/2010 22:00	-62.53650658	102.1368086	175	1.975	34.6008	149.6257
ft06-Ox01-10	1/12/2010 22:00	-62.53650658	102.1368086	200	1.9615	34.642	151.4058
ft06-Ox01-10	1/12/2010 22:00	-62.53650658	102.1368086	250	1.8031	34.6514	154.0752
ft06-Ox01-10	1/12/2010 22:00	-62.53650658	102.1368086	300	1.8806	34.6878	152.4339
ft06-Ox01-10	1/12/2010 22:00	-62.53650658	102.1368086	350	1.8672	34.6972	153.283
ft06-Ox01-10	1/12/2010 22:00	-62.53650658	102.1368086	425	1.8402	34.7301	155.4757
ft06-Ox01-10	1/12/2010 22:00	-62.53650658	102.1368086	500	1.7357	34.7383	157.6786
ft06-Ox01-10	1/12/2010 22:00	-62.53650658	102.1368086	575	1.7357	34.7665	159.1154
ft06-Ox01-10	1/12/2010 22:00	-62.53650658	102.1368086	650	1.6549	34.7806	160.704
ft06-Ox01-10	1/12/2010 22:00	-62.53650658	102.1368086	725	1.6178	34.7759	162.3324
ft06-Ox01-10	1/12/2010 22:00	-62.53650658	102.1368086	802	1.5773	34.79	NA
ft06-Ox01-10	2/12/2010 02:00	-62.54592614	102.0502263	5	-1.265	33.66	301.3945
ft06-Ox01-10	2/12/2010 02:00	-62.54592614	102.0502263	15	-1.2553	33.6634	299.6575
ft06-Ox01-10	2/12/2010 02:00	-62.54592614	102.0502263	25	-1.2038	33.6994	296.655
ft06-Ox01-10	2/12/2010 02:00	-62.54592614	102.0502263	35	-1.1523	33.9199	290.9861
ft06-Ox01-10	2/12/2010 02:00	-62.54592614	102.0502263	45	-1.1781	33.9907	281.3168
ft06-Ox01-10	2/12/2010 02:00	-62.54592614	102.0502263	55	-1.1523	33.9727	267.7314
ft06-Ox01-10	2/12/2010 02:00	-62.54592614	102.0502263	65	-0.8625	33.9986	249.9155
ft06-Ox01-10	2/12/2010 02:00	-62.54592614	102.0502263	75	-0.5212	34.0346	229.1794
ft06-Ox01-10	2/12/2010 02:00	-62.54592614	102.0502263	85	-0.1316	34.083	207.8027
ft06-Ox01-10	2/12/2010 02:00	-62.54592614	102.0502263	95	0.4384	34.1629	187.0306
ft06-Ox01-10	2/12/2010 02:00	-62.54592614	102.0502263	115	1.4366	34.3912	161.3433
ft06-Ox01-10	2/12/2010 02:00	-62.54592614	102.0502263	135	1.7779	34.506	154.2256
ft06-Ox01-10	2/12/2010 02:00	-62.54592614	102.0502263	155	1.9035	34.551	151.2475
ft06-Ox01-10	2/12/2010 02:00	-62.54592614	102.0502263	175	1.9292	34.5859	150.0877
ft06-Ox01-10	2/12/2010 02:00	-62.54592614	102.0502263	200	1.9421	34.6129	149.7217
ft06-Ox01-10	2/12/2010 02:00	-62.54592614	102.0502263	250	1.955	34.6612	150.3726
ft06-Ox01-10	2/12/2010 02:00	-62.54592614	102.0502263	300	1.9164	34.6871	151.8018
ft06-Ox01-10	2/12/2010 02:00	-62.54592614	102.0502263	350	1.9035	34.7096	152.6291
ft06-Ox01-10	2/12/2010 02:00	-62.54592614	102.0502263	425	1.8262	34.7186	154.8079
ft06-Ox01-10	2/12/2010 02:00	-62.54592614	102.0502263	500	1.8004	34.758	157.5966
ft06-Ox01-10	2/12/2010 02:00	-62.54592614	102.0502263	575	1.7264	34.758	159.6477
ft06-Ox01-10	2/12/2010 02:00	-62.54592614	102.0502263	650	1.6877	34.7805	161.2265
ft06-Ox01-10	2/12/2010 02:00	-62.54592614	102.0502263	725	1.5879	34.7805	162.1929
ft06-Ox01-10	2/12/2010 02:00	-62.54592614	102.0502263	802	1.5106	34.785	NA
ft06-Ox01-10	2/12/2010 21:40	-62.55737387	102.7598307	5	-1.295	33.67	301.3555
ft06-Ox01-10	2/12/2010 21:40	-62.55737387	102.7598307	15	-1.2851	33.6733	300.2243
ft06-Ox01-10	2/12/2010 21:40	-62.55737387	102.7598307	25	-1.2588	33.6733	296.044
ft06-Ox01-10	2/12/2010 21:40	-62.55737387	102.7598307	35	-1.0777	33.7255	288.3175
ft06-Ox01-10	2/12/2010 21:40	-62.55737387	102.7598307	45	-0.9098	33.9397	276.739
ft06-Ox01-10	2/12/2010 21:40	-62.55737387	102.7598307	55	-1.0646	33.9697	259.8381
ft06-Ox01-10	2/12/2010 21:40	-62.55737387	102.7598307	65	-1.295	33.9519	228.5931
ft06-Ox01-10	2/12/2010 21:40	-62.55737387	102.7598307	75	0.0218	34.0696	190.5575
ft06-Ox01-10	2/12/2010 21:40	-62.55737387	102.7598307	85	0.937	34.2827	173.1743
ft06-Ox01-10	2/12/2010 21:40	-62.55737387	102.7598307	95	1.3748	34.3748	163.1274
ft06-Ox01-10	2/12/2010 21:40	-62.55737387	102.7598307	115	1.7501	34.4881	155.9981
ft06-Ox01-10	2/12/2010 21:40	-62.55737387	102.7598307	135	1.8291	34.5269	151.1572
ft06-Ox01-10	2/12/2010 21:40	-62.55737387	102.7598307	155	1.9575	34.6013	148.9057
ft06-Ox01-10	2/12/2010 21:40	-62.55737387	102.7598307	175	1.997	34.6135	148.9986
ft06-Ox01-10	2/12/2010 21:40	-62.55737387	102.7598307	200	1.9443	34.6313	149.5448
ft06-Ox01-10	2/12/2010 21:40	-62.55737387	102.7598307	225	1.9312	34.6579	150.248
ft06-Ox01-10	2/12/2010 21:40	-62.55737387	102.7598307	250	1.8917	34.6701	151.576
ft06-Ox01-10	2/12/2010 21:40	-62.55737387	102.7598307	300	1.8785	34.6923	151.7873
ft06-Ox01-10	2/12/2010 21:40	-62.55737387	102.7598307	350	1.9048	34.7189	153.2431
ft06-Ox01-10	2/12/2010 21:40	-62.55737387	102.7598307	400	1.8159	34.7312	155.3022
ft06-Ox01-10	2/12/2010 21:40	-62.55737387	102.7598307	450	1.7369	34.7356	156.7571
ft06-Ox01-10	2/12/2010 21:40	-62.55737387	102.7598307	500	1.7106	34.7445	157.6055
ft06-Ox01-10	2/12/2010 21:40	-62.55737387	102.7598307	550	1.7238	34.7622	158.925
ft06-Ox01-10	2/12/2010 21:40	-62.55737387	102.7598307	702	1.5954	34.78	NA
ft06-Ox01-10	3/12/2010 02:00	-62.59607992	102.8928049	5	-1.375	33.63	300.7747
ft06-Ox01-10	3/12/2010 02:00	-62.59607992	102.8928049	15	-1.3651	33.6335	298.4666
ft06-Ox01-10	3/12/2010 02:00	-62.59607992	102.8928049	25	-1.2108	33.7564	291.9417
ft06-Ox01-10	3/12/2010 02:00	-62.59607992	102.8928049	35	-1.0662	33.9571	284.06
ft06-Ox01-10	3/12/2010 02:00	-62.59607992	102.8928049	45	-1.1582	33.9757	272.2133
ft06-Ox01-10	3/12/2010 02:00	-62.59607992	102.8928049	55	-1.2469	33.9884	255.2794
ft06-Ox01-10	3/12/2010 02:00	-62.59607992	102.8928049	65	-1.1319	33.9838	228.2654
ft06-Ox01-10	3/12/2010 02:00	-62.59607992	102.8928049	75	-0.038	34.043	195.8068
ft06-Ox01-10	3/12/2010 02:00	-62.59607992	102.8928049	85	0.8259	34.2622	178.1514
ft06-Ox01-10	3/12/2010 02:00	-62.59607992	102.8928049	95	1.3023	34.4026	168.7209
ft06-Ox01-10	3/12/2010 02:00	-62.59607992	102.8928049	115	1.5224	34.4664	160.5439
ft06-Ox01-10	3/12/2010 02:00	-62.59607992	102.8928049	135	1.6768	34.5394	155.3406
ft06-Ox01-10	3/12/2010 02:00	-62.59607992	102.8928049	155	1.8443	34.5661	151.3902
ft06-Ox01-10	3/12/2010 02:00	-62.59607992	102.8928049	175	1.91	34.6125	151.4572
ft06-Ox01-10	3/12/2010 02:00	-62.59607992	102.8928049	200	1.8443	34.6253	151.9966
ft06-Ox01-10	3/12/2010 02:00	-62.59607992	102.8928049	250	1.8312	34.6717	152.7882
ft06-Ox01-10	3/12/2010 02:00	-62.59607992	102.8928049	300	1.8312	34.6937	153.6106
ft06-Ox01-10	3/12/2010 02:00	-62.59607992	102.8928049	350	1.8049	34.7076	154.4353
ft06-Ox01-10	3/12/2010 02:00	-62.59607992	102.8928049	425	1.8443	34.7529	155.9773
ft06-Ox01-10	3/12/2010 02:00	-62.59607992	102.8928049	500	1.7786	34.7622	158.1392
ft06-Ox01-10	3/12/2010 02:00	-62.59607992	102.8928049	575	1.7425	34.7714	159.7079
ft06-Ox01-10	3/12/2010 02:00	-62.59607992	102.8928049	650	1.6768	34.79	161.7209
ft06-Ox01-10	3/12/2010 02:00	-62.59607992	102.8928049	725	1.5979	34.7854	162.6901
ft06-Ox01-10	3/12/2010 02:00	-62.59607992	102.8928049	842	1.4567	34.7854	NA
ft06-Ox01-10	3/12/2010 23:40	-62.5804148	103.4565102	5	-1.02	33.805	296.2973
ft06-Ox01-10	3/12/2010 23:40	-62.5804148	103.4565102	15	-0.942	33.8655	294.0204
ft06-Ox01-10	3/12/2010 23:40	-62.5804148	103.4565102	25	-0.9073	33.9006	289.4781
ft06-Ox01-10	3/12/2010 23:40	-62.5804148	103.4565102	35	-0.8842	33.9347	283.3541
ft06-Ox01-10	3/12/2010 23:40	-62.5804148	103.4565102	45	-0.8755	33.9386	273.41
ft06-Ox01-10	3/12/2010 23:40	-62.5804148	103.4565102	55	-0.8842	33.9649	254.2372
ft06-Ox01-10	3/12/2010 23:40	-62.5804148	103.4565102	65	-0.6009	34.0682	233.4935
ft06-Ox01-10	3/12/2010 23:40	-62.5804148	103.4565102	75	-0.2513	34.1677	218.9427
ft06-Ox01-10	3/12/2010 23:40	-62.5804148	103.4565102	85	0.0088	34.2018	206.7345
ft06-Ox01-10	3/12/2010 23:40	-62.5804148	103.4565102	95	0.3152	34.2135	192.262
ft06-Ox01-10	3/12/2010 23:40	-62.5804148	103.4565102	115	0.6562	34.4924	181.5239
ft06-Ox01-10	3/12/2010 23:40	-62.5804148	103.4565102	135	1.3238	34.4319	158.7942
ft06-Ox01-10	3/12/2010 23:40	-62.5804148	103.4565102	155	1.7226	34.5577	153.8443
ft06-Ox01-10	3/12/2010 23:40	-62.5804148	103.4565102	175	1.7891	34.6152	154.9086
ft06-Ox01-10	3/12/2010 23:40	-62.5804148	103.4565102	200	1.6764	34.623	156.7168
ft06-Ox01-10	3/12/2010 23:40	-62.5804148	103.4565102	250	1.5405	34.6269	156.9176
ft06-Ox01-10	3/12/2010 23:40	-62.5804148	103.4565102	300	1.8469	34.7108	154.4237
ft06-Ox01-10	3/12/2010 23:40	-62.5804148	103.4565102	350	1.8122	34.7108	155.0895
ft06-Ox01-10	3/12/2010 23:40	-62.5804148	103.4565102	425	1.87	34.7488	156.5912
ft06-Ox01-10	3/12/2010 23:40	-62.5804148	103.4565102	500	1.8238	34.7644	158.6711
ft06-Ox01-10	3/12/2010 23:40	-62.5804148	103.4565102	575	1.7544	34.7683	159.5989
ft06-Ox01-10	3/12/2010 23:40	-62.5804148	103.4565102	650	1.6879	34.78	161.6889
ft06-Ox01-10	3/12/2010 23:40	-62.5804148	103.4565102	725	1.5955	34.7761	163.2102
ft06-Ox01-10	3/12/2010 23:40	-62.5804148	103.4565102	822	1.5174	34.7761	NA
ft06-Ox01-10	4/12/2010 03:00	-62.58950829	103.6804917	5	-0.8798	33.87	299.3308
ft06-Ox01-10	4/12/2010 03:00	-62.58950829	103.6804917	15	-0.8918	33.9098	297.5579
ft06-Ox01-10	4/12/2010 03:00	-62.58950829	103.6804917	25	-0.9277	33.9569	295.7556
ft06-Ox01-10	4/12/2010 03:00	-62.58950829	103.6804917	35	-0.9516	33.9606	294.6423
ft06-Ox01-10	4/12/2010 03:00	-62.58950829	103.6804917	45	-0.9845	33.9569	291.3155
ft06-Ox01-10	4/12/2010 03:00	-62.58950829	103.6804917	55	-0.9964	33.9606	284.8711
ft06-Ox01-10	4/12/2010 03:00	-62.58950829	103.6804917	65	-0.9964	33.9745	273.3692
ft06-Ox01-10	4/12/2010 03:00	-62.58950829	103.6804917	75	-1.125	34.0254	258.763
ft06-Ox01-10	4/12/2010 03:00	-62.58950829	103.6804917	85	-1.125	34.0476	241.9051
ft06-Ox01-10	4/12/2010 03:00	-62.58950829	103.6804917	95	-0.6227	34.1234	222.3643
ft06-Ox01-10	4/12/2010 03:00	-62.58950829	103.6804917	115	0.1278	34.2576	189.9513
ft06-Ox01-10	4/12/2010 03:00	-62.58950829	103.6804917	135	1.2879	34.5008	162.8226
ft06-Ox01-10	4/12/2010 03:00	-62.58950829	103.6804917	155	1.6766	34.5915	157.739
ft06-Ox01-10	4/12/2010 03:00	-62.58950829	103.6804917	175	1.6288	34.5693	155.4646
ft06-Ox01-10	4/12/2010 03:00	-62.58950829	103.6804917	200	1.7215	34.6165	153.7767
ft06-Ox01-10	4/12/2010 03:00	-62.58950829	103.6804917	250	1.865	34.6747	152.359
ft06-Ox01-10	4/12/2010 03:00	-62.58950829	103.6804917	300	1.8172	34.6895	152.5687
ft06-Ox01-10	4/12/2010 03:00	-62.58950829	103.6804917	350	1.7693	34.7108	154.4178
ft06-Ox01-10	4/12/2010 03:00	-62.58950829	103.6804917	425	1.8411	34.7478	155.3634
ft06-Ox01-10	4/12/2010 03:00	-62.58950829	103.6804917	500	1.8291	34.7691	156.9039
ft06-Ox01-10	4/12/2010 03:00	-62.58950829	103.6804917	575	1.7334	34.7728	158.4425
ft06-Ox01-10	4/12/2010 03:00	-62.58950829	103.6804917	650	1.6766	34.7876	160.5899
ft06-Ox01-10	4/12/2010 03:00	-62.58950829	103.6804917	725	1.6288	34.7876	162.0076
ft06-Ox01-10	4/12/2010 03:00	-62.58950829	103.6804917	812	1.5361	34.795	NA
ft06-Ox01-10	4/12/2010 18:40	-62.71741381	104.2522157	5	-1.6452	33.755	290.4823
ft06-Ox01-10	4/12/2010 18:40	-62.71741381	104.2522157	15	-1.6452	33.7746	286.8382
ft06-Ox01-10	4/12/2010 18:40	-62.71741381	104.2522157	25	-1.668	33.8147	283.2709
ft06-Ox01-10	4/12/2010 18:40	-62.71741381	104.2522157	35	-1.668	33.8271	278.0547
ft06-Ox01-10	4/12/2010 18:40	-62.71741381	104.2522157	45	-1.567	33.9116	269.3205
ft06-Ox01-10	4/12/2010 18:40	-62.71741381	104.2522157	55	-1.4921	33.9971	259.9121
ft06-Ox01-10	4/12/2010 18:40	-62.71741381	104.2522157	65	-1.2347	34.0413	248.1611
ft06-Ox01-10	4/12/2010 18:40	-62.71741381	104.2522157	75	-1.0816	34.0898	233.6992
ft06-Ox01-10	4/12/2010 18:40	-62.71741381	104.2522157	85	-0.8144	34.1382	218.2215
ft06-Ox01-10	4/12/2010 18:40	-62.71741381	104.2522157	95	-0.2768	34.235	203.9593
ft06-Ox01-10	4/12/2010 18:40	-62.71741381	104.2522157	115	0.2607	34.4049	193.6104
ft06-Ox01-10	4/12/2010 18:40	-62.71741381	104.2522157	135	0.4497	34.4616	187.5054
ft06-Ox01-10	4/12/2010 18:40	-62.71741381	104.2522157	155	0.58	34.4976	184.0477
ft06-Ox01-10	4/12/2010 18:40	-62.71741381	104.2522157	175	0.5409	34.51	179.8915
ft06-Ox01-10	4/12/2010 18:40	-62.71741381	104.2522157	200	1.0133	34.5821	169.7587
ft06-Ox01-10	4/12/2010 18:40	-62.71741381	104.2522157	250	1.2056	34.647	165.8936
ft06-Ox01-10	4/12/2010 18:40	-62.71741381	104.2522157	300	1.4597	34.6871	160.8647
ft06-Ox01-10	4/12/2010 18:40	-62.71741381	104.2522157	350	1.5509	34.7119	160.1851
ft06-Ox01-10	4/12/2010 18:40	-62.71741381	104.2522157	425	1.59	34.7438	160.9399
ft06-Ox01-10	4/12/2010 18:40	-62.71741381	104.2522157	500	1.5639	34.7603	161.2907
ft06-Ox01-10	4/12/2010 18:40	-62.71741381	104.2522157	575	1.5379	34.7726	162.7202
ft06-Ox01-10	4/12/2010 18:40	-62.71741381	104.2522157	650	1.4466	34.785	163.5949
ft06-Ox01-10	4/12/2010 18:40	-62.71741381	104.2522157	725	1.3587	34.7726	165.04
ft06-Ox01-10	4/12/2010 18:40	-62.71741381	104.2522157	772	1.3066	34.7726	NA
ft06-Ox01-10	5/12/2010 05:20	-62.82169421	104.8008174	5	-1.67	33.805	290.9822
ft06-Ox01-10	5/12/2010 05:20	-62.82169421	104.8008174	15	-1.67	33.8196	289.4833
ft06-Ox01-10	5/12/2010 05:20	-62.82169421	104.8008174	25	-1.67	33.8234	286.9642
ft06-Ox01-10	5/12/2010 05:20	-62.82169421	104.8008174	35	-1.67	33.8351	282.9962
ft06-Ox01-10	5/12/2010 05:20	-62.82169421	104.8008174	45	-1.67	33.8535	275.3673
ft06-Ox01-10	5/12/2010 05:20	-62.82169421	104.8008174	55	-1.67	33.9641	264.0486
ft06-Ox01-10	5/12/2010 05:20	-62.82169421	104.8008174	65	-1.61	34.0863	255.7421
ft06-Ox01-10	5/12/2010 05:20	-62.82169421	104.8008174	75	-1.4362	34.1241	245.5638
ft06-Ox01-10	5/12/2010 05:20	-62.82169421	104.8008174	85	-1.1518	34.2347	237.5225
ft06-Ox01-10	5/12/2010 05:20	-62.82169421	104.8008174	95	-0.9653	34.2764	233.9716
ft06-Ox01-10	5/12/2010 05:20	-62.82169421	104.8008174	115	-0.741	34.3754	236.6685
ft06-Ox01-10	5/12/2010 05:20	-62.82169421	104.8008174	135	-1.1012	34.3521	239.6807
ft06-Ox01-10	5/12/2010 05:20	-62.82169421	104.8008174	155	-1.3129	34.356	238.2897
ft06-Ox01-10	5/12/2010 05:20	-62.82169421	104.8008174	175	-1.1138	34.3792	231.3251
ft06-Ox01-10	5/12/2010 05:20	-62.82169421	104.8008174	200	-0.2101	34.4016	195.9438
ft06-Ox01-10	5/12/2010 05:20	-62.82169421	104.8008174	250	1.2277	34.6411	165.6831
ft06-Ox01-10	5/12/2010 05:20	-62.82169421	104.8008174	300	1.4774	34.6945	162.4191
ft06-Ox01-10	5/12/2010 05:20	-62.82169421	104.8008174	350	1.49	34.7178	163.0466
ft06-Ox01-10	5/12/2010 05:20	-62.82169421	104.8008174	425	1.4394	34.7362	163.92
ft06-Ox01-10	5/12/2010 05:20	-62.82169421	104.8008174	500	1.3889	34.7517	164.2705
ft06-Ox01-10	5/12/2010 05:20	-62.82169421	104.8008174	575	1.4015	34.7672	165.1707
ft06-Ox01-10	5/12/2010 05:20	-62.82169421	104.8008174	650	1.3288	34.7672	166.063
ft06-Ox01-10	5/12/2010 05:20	-62.82169421	104.8008174	725	1.2656	34.775	166.9517
ft06-Ox01-10	5/12/2010 05:20	-62.82169421	104.8008174	762	1.2277	34.775	NA
ft06-Ox01-10	5/12/2010 21:00	-62.72756776	104.7414543	5	-1.3902	33.675	300.0537
ft06-Ox01-10	5/12/2010 21:00	-62.72756776	104.7414543	15	-1.413	33.6918	298.9093
ft06-Ox01-10	5/12/2010 21:00	-62.72756776	104.7414543	25	-1.3381	33.74	296.5662
ft06-Ox01-10	5/12/2010 21:00	-62.72756776	104.7414543	35	-0.9671	33.8721	292.5856
ft06-Ox01-10	5/12/2010 21:00	-62.72756776	104.7414543	45	-0.8141	33.955	287.2389
ft06-Ox01-10	5/12/2010 21:00	-62.72756776	104.7414543	55	-0.9052	33.9729	280.8407
ft06-Ox01-10	5/12/2010 21:00	-62.72756776	104.7414543	65	-1.0452	34.0043	271.4132
ft06-Ox01-10	5/12/2010 21:00	-62.72756776	104.7414543	75	-1.2861	34.0256	257.3419
ft06-Ox01-10	5/12/2010 21:00	-62.72756776	104.7414543	85	-1.1331	34.0659	239.42
ft06-Ox01-10	5/12/2010 21:00	-62.72756776	104.7414543	95	-0.8401	34.123	223.1599
ft06-Ox01-10	5/12/2010 21:00	-62.72756776	104.7414543	115	-0.0101	34.2854	191.8116
ft06-Ox01-10	5/12/2010 21:00	-62.72756776	104.7414543	135	1.1389	34.4646	169.88
ft06-Ox01-10	5/12/2010 21:00	-62.72756776	104.7414543	155	1.4709	34.5307	157.1675
ft06-Ox01-10	5/12/2010 21:00	-62.72756776	104.7414543	175	1.7248	34.6057	153.0766
ft06-Ox01-10	5/12/2010 21:00	-62.72756776	104.7414543	200	1.842	34.6494	152.139
ft06-Ox01-10	5/12/2010 21:00	-62.72756776	104.7414543	250	1.7899	34.6763	152.7846
ft06-Ox01-10	5/12/2010 21:00	-62.72756776	104.7414543	300	1.7769	34.702	154.1943
ft06-Ox01-10	5/12/2010 21:00	-62.72756776	104.7414543	350	1.7639	34.72	155.0145
ft06-Ox01-10	5/12/2010 21:00	-62.72756776	104.7414543	425	1.7639	34.7457	156.5562
ft06-Ox01-10	5/12/2010 21:00	-62.72756776	104.7414543	500	1.7118	34.7547	158.7087
ft06-Ox01-10	5/12/2010 21:00	-62.72756776	104.7414543	575	1.65	34.7681	160.2559
ft06-Ox01-10	5/12/2010 21:00	-62.72756776	104.7414543	650	1.5979	34.7771	161.6646
ft06-Ox01-10	5/12/2010 21:00	-62.72756776	104.7414543	725	1.5328	34.7816	162.6229
ft06-Ox01-10	5/12/2010 21:00	-62.72756776	104.7414543	852	1.4189	34.795	NA
ft06-Ox01-10	6/12/2010 04:00	-62.61098781	104.5257577	5	-0.8228	33.845	298.7996
ft06-Ox01-10	6/12/2010 04:00	-62.61098781	104.5257577	15	-0.8341	33.8479	297.1031
ft06-Ox01-10	6/12/2010 04:00	-62.61098781	104.5257577	25	-0.8341	33.8517	294.2243
ft06-Ox01-10	6/12/2010 04:00	-62.61098781	104.5257577	55	-0.933	33.9529	266.366
ft06-Ox01-10	6/12/2010 04:00	-62.61098781	104.5257577	75	-0.5573	33.972	220.0875
ft06-Ox01-10	6/12/2010 04:00	-62.61098781	104.5257577	100	0.9145	34.3617	177.8106
ft06-Ox01-10	6/12/2010 04:00	-62.61098781	104.5257577	125	1.214	34.4285	165.1834
ft06-Ox01-10	6/12/2010 04:00	-62.61098781	104.5257577	150	1.6462	34.5527	158.7639
ft06-Ox01-10	6/12/2010 04:00	-62.61098781	104.5257577	200	1.5473	34.5784	156.7201
ft06-Ox01-10	6/12/2010 04:00	-62.61098781	104.5257577	250	1.779	34.6424	151.7453
ft06-Ox01-10	6/12/2010 04:00	-62.61098781	104.5257577	300	1.892	34.6988	151.9589
ft06-Ox01-10	6/12/2010 04:00	-62.61098781	104.5257577	350	1.8242	34.7093	153.214
ft06-Ox01-10	6/12/2010 04:00	-62.61098781	104.5257577	400	1.8016	34.7284	154.6263
ft06-Ox01-10	6/12/2010 04:00	-62.61098781	104.5257577	450	1.8129	34.7513	155.4477
ft06-Ox01-10	6/12/2010 04:00	-62.61098781	104.5257577	500	1.8016	34.7618	156.2771
ft06-Ox01-10	6/12/2010 04:00	-62.61098781	104.5257577	550	1.7564	34.7694	158.3051
ft06-Ox01-10	6/12/2010 04:00	-62.61098781	104.5257577	600	1.7027	34.7771	159.1296
ft06-Ox01-10	6/12/2010 04:00	-62.61098781	104.5257577	650	1.6688	34.7771	159.9702
ft06-Ox01-10	6/12/2010 04:00	-62.61098781	104.5257577	700	1.6349	34.7847	161.8624
ft06-Ox01-10	6/12/2010 04:00	-62.61098781	104.5257577	750	1.5925	34.7924	162.6968
ft06-Ox01-10	6/12/2010 04:00	-62.61098781	104.5257577	800	1.5473	34.7924	163.5405
ft06-Ox01-10	6/12/2010 04:00	-62.61098781	104.5257577	850	1.5021	34.7962	163.7743
ft06-Ox01-10	6/12/2010 04:00	-62.61098781	104.5257577	900	1.4485	34.8	164.0053
ft06-Ox01-10	6/12/2010 04:00	-62.61098781	104.5257577	1032	1.3044	34.8	NA
ft06-Ox01-10	6/12/2010 14:00	-62.53773548	103.9462645	5	-0.8841	33.805	299.464
ft06-Ox01-10	6/12/2010 14:00	-62.53773548	103.9462645	15	-0.897	33.805	297.728
ft06-Ox01-10	6/12/2010 14:00	-62.53773548	103.9462645	25	-0.9325	33.8199	295.9469
ft06-Ox01-10	6/12/2010 14:00	-62.53773548	103.9462645	35	-0.9583	33.8357	290.6734
ft06-Ox01-10	6/12/2010 14:00	-62.53773548	103.9462645	45	-0.9325	33.8783	283.5502
ft06-Ox01-10	6/12/2010 14:00	-62.53773548	103.9462645	55	-1.0358	33.9832	272.5891
ft06-Ox01-10	6/12/2010 14:00	-62.53773548	103.9462645	65	-1.223	34.0258	262.3187
ft06-Ox01-10	6/12/2010 14:00	-62.53773548	103.9462645	75	-1.0842	34.0218	245.3126
ft06-Ox01-10	6/12/2010 14:00	-62.53773548	103.9462645	85	-0.6678	34.0723	223.4588
ft06-Ox01-10	6/12/2010 14:00	-62.53773548	103.9462645	95	-0.0867	34.1505	203.8795
ft06-Ox01-10	6/12/2010 14:00	-62.53773548	103.9462645	115	0.8139	34.3089	175.4959
ft06-Ox01-10	6/12/2010 14:00	-62.53773548	103.9462645	135	1.2561	34.4762	165.3428
ft06-Ox01-10	6/12/2010 14:00	-62.53773548	103.9462645	155	1.6112	34.5346	157.1032
ft06-Ox01-10	6/12/2010 14:00	-62.53773548	103.9462645	175	1.6628	34.5693	154.8909
ft06-Ox01-10	6/12/2010 14:00	-62.53773548	103.9462645	200	2.005	34.6356	148.4748
ft06-Ox01-10	6/12/2010 14:00	-62.53773548	103.9462645	250	1.637	34.6396	154.5627
ft06-Ox01-10	6/12/2010 14:00	-62.53773548	103.9462645	300	1.9017	34.697	151.1481
ft06-Ox01-10	6/12/2010 14:00	-62.53773548	103.9462645	350	1.9017	34.7207	152.5881
ft06-Ox01-10	6/12/2010 14:00	-62.53773548	103.9462645	425	1.8404	34.7405	154.1377
ft06-Ox01-10	6/12/2010 14:00	-62.53773548	103.9462645	500	1.7629	34.7554	156.3087
ft06-Ox01-10	6/12/2010 14:00	-62.53773548	103.9462645	575	1.7371	34.7712	158.3479
ft06-Ox01-10	6/12/2010 14:00	-62.53773548	103.9462645	650	1.6854	34.7831	159.9263
ft06-Ox01-10	6/12/2010 14:00	-62.53773548	103.9462645	725	1.637	34.7871	161.5196
ft06-Ox01-10	6/12/2010 14:00	-62.53773548	103.9462645	762	1.6112	34.795	NA
ft06-Ox01-10	7/12/2010 02:20	-62.53222597	103.5278759	5	-1.2204	33.84	293.6394
ft06-Ox01-10	7/12/2010 02:20	-62.53222597	103.5278759	15	-1.2204	33.84	289.7189
ft06-Ox01-10	7/12/2010 02:20	-62.53222597	103.5278759	25	-1.2442	33.8467	283.26
ft06-Ox01-10	7/12/2010 02:20	-62.53222597	103.5278759	55	-1.265	34.0709	257.4977
ft06-Ox01-10	7/12/2010 02:20	-62.53222597	103.5278759	75	-0.9977	34.1336	230.7537
ft06-Ox01-10	7/12/2010 02:20	-62.53222597	103.5278759	100	0.1547	34.3055	190.4643
ft06-Ox01-10	7/12/2010 02:20	-62.53222597	103.5278759	125	0.6893	34.4395	179.4006
ft06-Ox01-10	7/12/2010 02:20	-62.53222597	103.5278759	150	0.9239	34.4917	167.8076
ft06-Ox01-10	7/12/2010 02:20	-62.53222597	103.5278759	200	1.2506	34.5848	161.3462
ft06-Ox01-10	7/12/2010 02:20	-62.53222597	103.5278759	250	1.6218	34.6779	156.3932
ft06-Ox01-10	7/12/2010 02:20	-62.53222597	103.5278759	300	1.6812	34.7074	155.2761
ft06-Ox01-10	7/12/2010 02:20	-62.53222597	103.5278759	350	1.6812	34.7188	155.5077
ft06-Ox01-10	7/12/2010 02:20	-62.53222597	103.5278759	400	1.705	34.7378	156.4151
ft06-Ox01-10	7/12/2010 02:20	-62.53222597	103.5278759	450	1.6218	34.7444	157.9825
ft06-Ox01-10	7/12/2010 02:20	-62.53222597	103.5278759	500	1.5624	34.7482	158.8853
ft06-Ox01-10	7/12/2010 02:20	-62.53222597	103.5278759	550	1.5624	34.7634	159.7962
ft06-Ox01-10	7/12/2010 02:20	-62.53222597	103.5278759	600	1.5417	34.771	160.7108
ft06-Ox01-10	7/12/2010 02:20	-62.53222597	103.5278759	650	1.506	34.7748	162.3084
ft06-Ox01-10	7/12/2010 02:20	-62.53222597	103.5278759	700	1.4823	34.7824	162.5443
ft06-Ox01-10	7/12/2010 02:20	-62.53222597	103.5278759	750	1.3902	34.7786	163.4544
ft06-Ox01-10	7/12/2010 02:20	-62.53222597	103.5278759	800	1.3427	34.7824	129.4597
ft06-Ox01-10	7/12/2010 02:20	-62.53222597	103.5278759	850	1.3189	34.7862	129.6503
ft06-Ox01-10	7/12/2010 02:20	-62.53222597	103.5278759	900	1.2714	34.7862	129.8381
ft06-Ox01-10	7/12/2010 02:20	-62.53222597	103.5278759	932	1.2506	34.79	NA
ft06-Ox01-10	7/12/2010 19:00	-62.50312909	102.9977367	5	-1.378	33.67	298.2191
ft06-Ox01-10	7/12/2010 19:00	-62.50312909	102.9977367	15	-1.3685	33.6778	295.9905
ft06-Ox01-10	7/12/2010 19:00	-62.50312909	102.9977367	25	-1.3304	33.709	291.9947
ft06-Ox01-10	7/12/2010 19:00	-62.50312909	102.9977367	35	-1.2415	33.8272	286.2618
ft06-Ox01-10	7/12/2010 19:00	-62.50312909	102.9977367	45	-1.2669	33.9276	280.504
ft06-Ox01-10	7/12/2010 19:00	-62.50312909	102.9977367	55	-1.3431	33.9933	271.3242
ft06-Ox01-10	7/12/2010 19:00	-62.50312909	102.9977367	65	-1.2669	34.0714	263.9399
ft06-Ox01-10	7/12/2010 19:00	-62.50312909	102.9977367	75	-1.1685	34.1115	256.6362
ft06-Ox01-10	7/12/2010 19:00	-62.50312909	102.9977367	85	-1.0065	34.1327	244.915
ft06-Ox01-10	7/12/2010 19:00	-62.50312909	102.9977367	95	-0.7335	34.1851	235.3513
ft06-Ox01-10	7/12/2010 19:00	-62.50312909	102.9977367	115	-0.3715	34.2208	210.1416
ft06-Ox01-10	7/12/2010 19:00	-62.50312909	102.9977367	135	0.3746	34.3513	186.4886
ft06-Ox01-10	7/12/2010 19:00	-62.50312909	102.9977367	155	1.0604	34.4516	167.4342
ft06-Ox01-10	7/12/2010 19:00	-62.50312909	102.9977367	175	1.5335	34.5486	156.6932
ft06-Ox01-10	7/12/2010 19:00	-62.50312909	102.9977367	200	1.67	34.6311	155.6079
ft06-Ox01-10	7/12/2010 19:00	-62.50312909	102.9977367	250	1.6827	34.6579	154.8098
ft06-Ox01-10	7/12/2010 19:00	-62.50312909	102.9977367	300	1.67	34.6791	155.4639
ft06-Ox01-10	7/12/2010 19:00	-62.50312909	102.9977367	350	1.6827	34.7014	155.2503
ft06-Ox01-10	7/12/2010 19:00	-62.50312909	102.9977367	425	1.797	34.7449	155.6038
ft06-Ox01-10	7/12/2010 19:00	-62.50312909	102.9977367	500	1.7208	34.7582	157.5429
ft06-Ox01-10	7/12/2010 19:00	-62.50312909	102.9977367	575	1.6446	34.7627	159.0578
ft06-Ox01-10	7/12/2010 19:00	-62.50312909	102.9977367	650	1.6097	34.7761	161.1695
ft06-Ox01-10	7/12/2010 19:00	-62.50312909	102.9977367	725	1.5335	34.7805	162.6955
ft06-Ox01-10	7/12/2010 19:00	-62.50312909	102.9977367	742	1.5208	34.785	NA
ft06-Ox01-10	8/12/2010 03:40	-62.46438415	103.0187061	5	-1.2519	33.71	296.3578
ft06-Ox01-10	8/12/2010 03:40	-62.46438415	103.0187061	15	-1.2139	33.756	294.0767
ft06-Ox01-10	8/12/2010 03:40	-62.46438415	103.0187061	25	-1.2266	33.848	290.5215
ft06-Ox01-10	8/12/2010 03:40	-62.46438415	103.0187061	35	-1.2392	33.8566	284.9786
ft06-Ox01-10	8/12/2010 03:40	-62.46438415	103.0187061	45	-1.2899	33.8769	275.9363
ft06-Ox01-10	8/12/2010 03:40	-62.46438415	103.0187061	55	-1.35	33.924	261.2277
ft06-Ox01-10	8/12/2010 03:40	-62.46438415	103.0187061	65	-1.1411	34.0117	245.003
ft06-Ox01-10	8/12/2010 03:40	-62.46438415	103.0187061	75	-0.9037	34.0749	227.5317
ft06-Ox01-10	8/12/2010 03:40	-62.46438415	103.0187061	85	-0.2454	34.108	203.0622
ft06-Ox01-10	8/12/2010 03:40	-62.46438415	103.0187061	95	0.4224	34.2386	186.7701
ft06-Ox01-10	8/12/2010 03:40	-62.46438415	103.0187061	115	1.0681	34.4098	171.0299
ft06-Ox01-10	8/12/2010 03:40	-62.46438415	103.0187061	135	1.4795	34.4686	157.0488
ft06-Ox01-10	8/12/2010 03:40	-62.46438415	103.0187061	155	1.7264	34.5489	154.8246
ft06-Ox01-10	8/12/2010 03:40	-62.46438415	103.0187061	175	1.7264	34.566	153.3132
ft06-Ox01-10	8/12/2010 03:40	-62.46438415	103.0187061	200	1.7517	34.6077	153.3979
ft06-Ox01-10	8/12/2010 03:40	-62.46438415	103.0187061	250	1.7264	34.6495	154.0226
ft06-Ox01-10	8/12/2010 03:40	-62.46438415	103.0187061	300	1.7644	34.6741	153.8149
ft06-Ox01-10	8/12/2010 03:40	-62.46438415	103.0187061	350	1.7264	34.6912	154.0268
ft06-Ox01-10	8/12/2010 03:40	-62.46438415	103.0187061	425	1.815	34.7254	154.8164
ft06-Ox01-10	8/12/2010 03:40	-62.46438415	103.0187061	500	1.7897	34.7586	156.304
ft06-Ox01-10	8/12/2010 03:40	-62.46438415	103.0187061	575	1.7644	34.7714	158.4031
ft06-Ox01-10	8/12/2010 03:40	-62.46438415	103.0187061	650	1.6631	34.7714	159.9136
ft06-Ox01-10	8/12/2010 03:40	-62.46438415	103.0187061	725	1.5903	34.7714	161.4381
ft06-Ox01-10	8/12/2010 03:40	-62.46438415	103.0187061	812	1.4922	34.78	NA
ft06-Ox01-10	8/12/2010 20:20	-62.48957084	102.9022875	5	-1.2791	33.67	298.8949
ft06-Ox01-10	8/12/2010 20:20	-62.48957084	102.9022875	15	-1.2791	33.6778	296.6209
ft06-Ox01-10	8/12/2010 20:20	-62.48957084	102.9022875	25	-1.2791	33.6913	293.7459
ft06-Ox01-10	8/12/2010 20:20	-62.48957084	102.9022875	35	-1.2791	33.8492	289.5471
ft06-Ox01-10	8/12/2010 20:20	-62.48957084	102.9022875	45	-1.3427	33.8806	284.249
ft06-Ox01-10	8/12/2010 20:20	-62.48957084	102.9022875	55	-1.33	33.9108	275.7631
ft06-Ox01-10	8/12/2010 20:20	-62.48957084	102.9022875	65	-1.365	33.959	263.5425
ft06-Ox01-10	8/12/2010 20:20	-62.48957084	102.9022875	75	-1.2155	33.9993	249.2259
ft06-Ox01-10	8/12/2010 20:20	-62.48957084	102.9022875	85	-0.9039	34.0866	234.8987
ft06-Ox01-10	8/12/2010 20:20	-62.48957084	102.9022875	95	-0.6431	34.1258	218.8484
ft06-Ox01-10	8/12/2010 20:20	-62.48957084	102.9022875	115	0.5303	34.2927	184.019
ft06-Ox01-10	8/12/2010 20:20	-62.48957084	102.9022875	135	1.1536	34.4551	170.2911
ft06-Ox01-10	8/12/2010 20:20	-62.48957084	102.9022875	155	1.1885	34.4954	162.2479
ft06-Ox01-10	8/12/2010 20:20	-62.48957084	102.9022875	175	1.6147	34.5694	154.2805
ft06-Ox01-10	8/12/2010 20:20	-62.48957084	102.9022875	200	1.7768	34.622	152.7697
ft06-Ox01-10	8/12/2010 20:20	-62.48957084	102.9022875	250	1.6624	34.6444	154.5803
ft06-Ox01-10	8/12/2010 20:20	-62.48957084	102.9022875	300	1.6751	34.6668	154.8034
ft06-Ox01-10	8/12/2010 20:20	-62.48957084	102.9022875	350	1.7005	34.697	155.022
ft06-Ox01-10	8/12/2010 20:20	-62.48957084	102.9022875	425	1.815	34.7362	154.7846
ft06-Ox01-10	8/12/2010 20:20	-62.48957084	102.9022875	500	1.7896	34.7631	156.8999
ft06-Ox01-10	8/12/2010 20:20	-62.48957084	102.9022875	575	1.7387	34.7766	159.0293
ft06-Ox01-10	8/12/2010 20:20	-62.48957084	102.9022875	650	1.6624	34.781	159.9704
ft06-Ox01-10	8/12/2010 20:20	-62.48957084	102.9022875	725	1.5638	34.7766	161.5169
ft06-Ox01-10	8/12/2010 20:20	-62.48957084	102.9022875	842	1.4398	34.79	NA
ft06-Ox01-10	9/12/2010 05:20	-62.49397152	102.9350854	5	-1.0547	33.73	297.0495
ft06-Ox01-10	9/12/2010 05:20	-62.49397152	102.9350854	15	-1.1302	33.754	297.0492
ft06-Ox01-10	9/12/2010 05:20	-62.49397152	102.9350854	25	-1.2404	33.8115	295.2105
ft06-Ox01-10	9/12/2010 05:20	-62.49397152	102.9350854	35	-1.2908	33.8439	292.8762
ft06-Ox01-10	9/12/2010 05:20	-62.49397152	102.9350854	45	-1.3034	33.8606	287.8268
ft06-Ox01-10	9/12/2010 05:20	-62.49397152	102.9350854	55	-1.338	33.9056	282.1245
ft06-Ox01-10	9/12/2010 05:20	-62.49397152	102.9350854	65	-1.338	33.9505	272.362
ft06-Ox01-10	9/12/2010 05:20	-62.49397152	102.9350854	75	-1.253	34.0331	264.3233
ft06-Ox01-10	9/12/2010 05:20	-62.49397152	102.9350854	85	-1.19	34.0863	255.1618
ft06-Ox01-10	9/12/2010 05:20	-62.49397152	102.9350854	95	-1.0421	34.0905	241.6056
ft06-Ox01-10	9/12/2010 05:20	-62.49397152	102.9350854	115	-0.2173	34.2337	206.4406
ft06-Ox01-10	9/12/2010 05:20	-62.49397152	102.9350854	135	0.7586	34.357	176.9617
ft06-Ox01-10	9/12/2010 05:20	-62.49397152	102.9350854	155	1.0545	34.4511	167.8439
ft06-Ox01-10	9/12/2010 05:20	-62.49397152	102.9350854	175	1.3284	34.52	158.8826
ft06-Ox01-10	9/12/2010 05:20	-62.49397152	102.9350854	200	1.7722	34.6308	152.1376
ft06-Ox01-10	9/12/2010 05:20	-62.49397152	102.9350854	250	1.81	34.6601	152.3579
ft06-Ox01-10	9/12/2010 05:20	-62.49397152	102.9350854	300	1.6841	34.6715	154.7519
ft06-Ox01-10	9/12/2010 05:20	-62.49397152	102.9350854	350	1.7093	34.6924	154.3916
ft06-Ox01-10	9/12/2010 05:20	-62.49397152	102.9350854	425	1.7722	34.7248	154.7393
ft06-Ox01-10	9/12/2010 05:20	-62.49397152	102.9350854	500	1.7974	34.7541	156.2613
ft06-Ox01-10	9/12/2010 05:20	-62.49397152	102.9350854	575	1.7596	34.775	158.3704
ft06-Ox01-10	9/12/2010 05:20	-62.49397152	102.9350854	650	1.6841	34.775	159.904
ft06-Ox01-10	9/12/2010 05:20	-62.49397152	102.9350854	725	1.5739	34.775	161.878
ft06-Ox01-10	9/12/2010 05:20	-62.49397152	102.9350854	732	1.5739	34.775	NA
ft06-Ox01-10	9/12/2010 22:00	-62.53709189	102.8372203	5	-1.1457	33.72	297.0167
ft06-Ox01-10	9/12/2010 22:00	-62.53709189	102.8372203	15	-1.1092	33.7533	295.3437
ft06-Ox01-10	9/12/2010 22:00	-62.53709189	102.8372203	25	-1.0849	33.7738	291.9698
ft06-Ox01-10	9/12/2010 22:00	-62.53709189	102.8372203	55	-1.31	33.9264	271.6087
ft06-Ox01-10	9/12/2010 22:00	-62.53709189	102.8372203	75	-1.2157	34.0866	249.6192
ft06-Ox01-10	9/12/2010 22:00	-62.53709189	102.8372203	100	-0.6438	34.2123	227.9519
ft06-Ox01-10	9/12/2010 22:00	-62.53709189	102.8372203	125	-0.2392	34.293	212.9781
ft06-Ox01-10	9/12/2010 22:00	-62.53709189	102.8372203	150	-0.0111	34.3564	192.9009
ft06-Ox01-10	9/12/2010 22:00	-62.53709189	102.8372203	200	1.1692	34.5585	163.4418
ft06-Ox01-10	9/12/2010 22:00	-62.53709189	102.8372203	250	1.4095	34.6262	158.6536
ft06-Ox01-10	9/12/2010 22:00	-62.53709189	102.8372203	300	1.5525	34.6724	157.1643
ft06-Ox01-10	9/12/2010 22:00	-62.53709189	102.8372203	350	1.3974	34.6724	157.9414
ft06-Ox01-10	9/12/2010 22:00	-62.53709189	102.8372203	400	1.7198	34.7316	155.4727
ft06-Ox01-10	9/12/2010 22:00	-62.53709189	102.8372203	450	1.732	34.7477	155.7025
ft06-Ox01-10	9/12/2010 22:00	-62.53709189	102.8372203	500	1.6712	34.7477	156.944
ft06-Ox01-10	9/12/2010 22:00	-62.53709189	102.8372203	550	1.6225	34.7563	157.7464
ft06-Ox01-10	9/12/2010 22:00	-62.53709189	102.8372203	600	1.6225	34.7692	158.5609
ft06-Ox01-10	9/12/2010 22:00	-62.53709189	102.8372203	650	1.5769	34.7778	159.951
ft06-Ox01-10	9/12/2010 22:00	-62.53709189	102.8372203	700	1.516	34.7778	160.7645
ft06-Ox01-10	9/12/2010 22:00	-62.53709189	102.8372203	750	1.4795	34.7821	161.5826
ft06-Ox01-10	9/12/2010 22:00	-62.53709189	102.8372203	800	1.4552	34.7864	162.9924
ft06-Ox01-10	9/12/2010 22:00	-62.53709189	102.8372203	850	1.3974	34.7864	163.2256
ft06-Ox01-10	9/12/2010 22:00	-62.53709189	102.8372203	900	1.3609	34.795	163.456
ft06-Ox01-10	9/12/2010 22:00	-62.53709189	102.8372203	972	1.2879	34.7864	NA
ft06-Ox01-10	10/12/2010 03:40	-62.50113769	102.978783	5	-1.092	33.74	295.7723
ft06-Ox01-10	10/12/2010 03:40	-62.50113769	102.978783	15	-1.092	33.7644	294.1111
ft06-Ox01-10	10/12/2010 03:40	-62.50113769	102.978783	25	-1.1159	33.7972	291.2818
ft06-Ox01-10	10/12/2010 03:40	-62.50113769	102.978783	55	-1.265	33.9393	271.7287
ft06-Ox01-10	10/12/2010 03:40	-62.50113769	102.978783	75	-1.2203	34.0803	255.4733
ft06-Ox01-10	10/12/2010 03:40	-62.50113769	102.978783	100	-0.8117	34.1926	228.9732
ft06-Ox01-10	10/12/2010 03:40	-62.50113769	102.978783	125	-0.2958	34.2552	204.1076
ft06-Ox01-10	10/12/2010 03:40	-62.50113769	102.978783	150	0.5331	34.4173	181.0116
ft06-Ox01-10	10/12/2010 03:40	-62.50113769	102.978783	200	1.213	34.571	162.794
ft06-Ox01-10	10/12/2010 03:40	-62.50113769	102.978783	250	1.6574	34.6664	155.7939
ft06-Ox01-10	10/12/2010 03:40	-62.50113769	102.978783	300	1.5411	34.6664	156.5759
ft06-Ox01-10	10/12/2010 03:40	-62.50113769	102.978783	350	1.717	34.7163	155.2449
ft06-Ox01-10	10/12/2010 03:40	-62.50113769	102.978783	400	1.6931	34.729	155.8982
ft06-Ox01-10	10/12/2010 03:40	-62.50113769	102.978783	450	1.6216	34.7332	157.266
ft06-Ox01-10	10/12/2010 03:40	-62.50113769	102.978783	500	1.6574	34.7417	158.0897
ft06-Ox01-10	10/12/2010 03:40	-62.50113769	102.978783	550	1.5977	34.7534	158.8819
ft06-Ox01-10	10/12/2010 03:40	-62.50113769	102.978783	600	1.5977	34.7661	159.6932
ft06-Ox01-10	10/12/2010 03:40	-62.50113769	102.978783	650	1.553	34.7703	160.5013
ft06-Ox01-10	10/12/2010 03:40	-62.50113769	102.978783	700	1.5649	34.783	160.7402
ft06-Ox01-10	10/12/2010 03:40	-62.50113769	102.978783	750	1.5053	34.783	162.131
ft06-Ox01-10	10/12/2010 03:40	-62.50113769	102.978783	800	1.4456	34.7873	163.5202
ft06-Ox01-10	10/12/2010 03:40	-62.50113769	102.978783	850	1.4128	34.7873	163.7622
ft06-Ox01-10	10/12/2010 03:40	-62.50113769	102.978783	900	1.389	34.7958	163.9976
ft06-Ox01-10	10/12/2010 03:40	-62.50113769	102.978783	932	1.3413	34.8	NA
ft06-Ox01-10	10/12/2010 21:00	-62.40399075	103.0024699	5	-1.1081	33.75	297.5945
ft06-Ox01-10	10/12/2010 21:00	-62.40399075	103.0024699	15	-1.1208	33.75	295.9248
ft06-Ox01-10	10/12/2010 21:00	-62.40399075	103.0024699	25	-1.1685	33.7573	293.0475
ft06-Ox01-10	10/12/2010 21:00	-62.40399075	103.0024699	35	-1.2193	33.8231	290.634
ft06-Ox01-10	10/12/2010 21:00	-62.40399075	103.0024699	45	-1.1939	33.8764	284.9243
ft06-Ox01-10	10/12/2010 21:00	-62.40399075	103.0024699	55	-1.1939	33.9381	278.0135
ft06-Ox01-10	10/12/2010 21:00	-62.40399075	103.0024699	65	-1.305	33.9914	268.719
ft06-Ox01-10	10/12/2010 21:00	-62.40399075	103.0024699	75	-1.2955	34.0363	257.898
ft06-Ox01-10	10/12/2010 21:00	-62.40399075	103.0024699	85	-1.1685	34.0771	243.0442
ft06-Ox01-10	10/12/2010 21:00	-62.40399075	103.0024699	95	-0.8827	34.0938	223.7525
ft06-Ox01-10	10/12/2010 21:00	-62.40399075	103.0024699	115	0.3492	34.2944	192.4411
ft06-Ox01-10	10/12/2010 21:00	-62.40399075	103.0024699	135	0.6603	34.3969	179.9213
ft06-Ox01-10	10/12/2010 21:00	-62.40399075	103.0024699	155	1.1715	34.471	165.7228
ft06-Ox01-10	10/12/2010 21:00	-62.40399075	103.0024699	175	1.4065	34.5202	161.1418
ft06-Ox01-10	10/12/2010 21:00	-62.40399075	103.0024699	200	1.5081	34.5776	154.91
ft06-Ox01-10	10/12/2010 21:00	-62.40399075	103.0024699	250	1.7303	34.6633	152.7728
ft06-Ox01-10	10/12/2010 21:00	-62.40399075	103.0024699	300	1.67	34.68	154.1578
ft06-Ox01-10	10/12/2010 21:00	-62.40399075	103.0024699	350	1.87	34.7292	152.7826
ft06-Ox01-10	10/12/2010 21:00	-62.40399075	103.0024699	425	1.7938	34.7448	153.5468
ft06-Ox01-10	10/12/2010 21:00	-62.40399075	103.0024699	500	1.7176	34.7574	156.2452
ft06-Ox01-10	10/12/2010 21:00	-62.40399075	103.0024699	575	1.6827	34.7657	157.781
ft06-Ox01-10	10/12/2010 21:00	-62.40399075	103.0024699	650	1.6065	34.7783	159.9006
ft06-Ox01-10	10/12/2010 21:00	-62.40399075	103.0024699	725	1.5335	34.7825	161.4403
ft06-Ox01-10	10/12/2010 21:00	-62.40399075	103.0024699	862	1.4319	34.795	NA
ft06-Ox01-10	11/12/2010 01:00	-62.45519129	102.8421907	5	-1.097	33.795	295.6557
ft06-Ox01-10	11/12/2010 01:00	-62.45519129	102.8421907	15	-1.1219	33.802	293.9866
ft06-Ox01-10	11/12/2010 01:00	-62.45519129	102.8421907	25	-1.1468	33.8262	291.7039
ft06-Ox01-10	11/12/2010 01:00	-62.45519129	102.8421907	55	-1.315	33.999	267.7053
ft06-Ox01-10	11/12/2010 01:00	-62.45519129	102.8421907	75	-1.0347	34.1377	247.9789
ft06-Ox01-10	11/12/2010 01:00	-62.45519129	102.8421907	100	-0.1313	34.2121	204.2074
ft06-Ox01-10	11/12/2010 01:00	-62.45519129	102.8421907	125	0.5415	34.398	181.0577
ft06-Ox01-10	11/12/2010 01:00	-62.45519129	102.8421907	150	1.1396	34.4965	166.4978
ft06-Ox01-10	11/12/2010 01:00	-62.45519129	102.8421907	200	1.2985	34.5397	158.3376
ft06-Ox01-10	11/12/2010 01:00	-62.45519129	102.8421907	250	1.7751	34.6734	152.3336
ft06-Ox01-10	11/12/2010 01:00	-62.45519129	102.8421907	300	1.8	34.7005	152.5522
ft06-Ox01-10	11/12/2010 01:00	-62.45519129	102.8421907	350	1.7875	34.7166	152.7711
ft06-Ox01-10	11/12/2010 01:00	-62.45519129	102.8421907	400	1.6879	34.7246	155.1637
ft06-Ox01-10	11/12/2010 01:00	-62.45519129	102.8421907	450	1.6754	34.7327	155.9794
ft06-Ox01-10	11/12/2010 01:00	-62.45519129	102.8421907	500	1.7502	34.7638	156.7988
ft06-Ox01-10	11/12/2010 01:00	-62.45519129	102.8421907	550	1.7252	34.7799	158.1924
ft06-Ox01-10	11/12/2010 01:00	-62.45519129	102.8421907	600	1.7003	34.7879	158.4222
ft06-Ox01-10	11/12/2010 01:00	-62.45519129	102.8421907	650	1.6287	34.7839	159.8278
ft06-Ox01-10	11/12/2010 01:00	-62.45519129	102.8421907	700	1.5664	34.7839	160.6458
ft06-Ox01-10	11/12/2010 01:00	-62.45519129	102.8421907	750	1.5165	34.792	161.9032
ft06-Ox01-10	11/12/2010 01:00	-62.45519129	102.8421907	800	1.4823	34.7879	162.7385
ft06-Ox01-10	11/12/2010 01:00	-62.45519129	102.8421907	850	1.4449	34.796	162.9689
ft06-Ox01-10	11/12/2010 01:00	-62.45519129	102.8421907	900	1.395	34.8	163.1998
ft06-Ox01-10	11/12/2010 01:00	-62.45519129	102.8421907	1012	1.286	34.792	NA
ft06-Ox01-10	11/12/2010 14:20	-62.49872468	102.652826	5	-0.7897	33.81	295.8047
ft06-Ox01-10	11/12/2010 14:20	-62.49872468	102.652826	15	-0.8258	33.8325	294.6944
ft06-Ox01-10	11/12/2010 14:20	-62.49872468	102.652826	25	-0.895	33.859	292.9884
ft06-Ox01-10	11/12/2010 14:20	-62.49872468	102.652826	35	-1.0123	33.859	291.3082
ft06-Ox01-10	11/12/2010 14:20	-62.49872468	102.652826	45	-1.1085	33.8668	286.3563
ft06-Ox01-10	11/12/2010 14:20	-62.49872468	102.652826	55	-1.1898	33.8786	279.6993
ft06-Ox01-10	11/12/2010 14:20	-62.49872468	102.652826	65	-1.283	33.9325	270.6814
ft06-Ox01-10	11/12/2010 14:20	-62.49872468	102.652826	75	-1.2619	34.0246	258.9596
ft06-Ox01-10	11/12/2010 14:20	-62.49872468	102.652826	85	-1.2258	34.0521	245.0913
ft06-Ox01-10	11/12/2010 14:20	-62.49872468	102.652826	95	-1.0002	34.0746	224.6336
ft06-Ox01-10	11/12/2010 14:20	-62.49872468	102.652826	115	0.3203	34.2481	184.7922
ft06-Ox01-10	11/12/2010 14:20	-62.49872468	102.652826	135	1.0031	34.3823	168.3068
ft06-Ox01-10	11/12/2010 14:20	-62.49872468	102.652826	155	1.4874	34.5205	158.8556
ft06-Ox01-10	11/12/2010 14:20	-62.49872468	102.652826	175	1.6167	34.5666	156.0913
ft06-Ox01-10	11/12/2010 14:20	-62.49872468	102.652826	200	1.4874	34.6126	161.265
ft06-Ox01-10	11/12/2010 14:20	-62.49872468	102.652826	250	1.5716	34.6361	156.372
ft06-Ox01-10	11/12/2010 14:20	-62.49872468	102.652826	300	1.5235	34.6626	157.72
ft06-Ox01-10	11/12/2010 14:20	-62.49872468	102.652826	350	1.6047	34.693	156.8127
ft06-Ox01-10	11/12/2010 14:20	-62.49872468	102.652826	425	1.6769	34.7204	155.5931
ft06-Ox01-10	11/12/2010 14:20	-62.49872468	102.652826	500	1.725	34.7508	156.3723
ft06-Ox01-10	11/12/2010 14:20	-62.49872468	102.652826	575	1.6889	34.7665	157.865
ft06-Ox01-10	11/12/2010 14:20	-62.49872468	102.652826	650	1.6528	34.7782	159.9455
ft06-Ox01-10	11/12/2010 14:20	-62.49872468	102.652826	725	1.5806	34.7822	160.8707
ft06-Ox01-10	11/12/2010 14:20	-62.49872468	102.652826	762	1.5235	34.79	NA
ft06-Ox01-10	12/12/2010 10:00	-62.55193754	102.587376	5	-0.6868	33.815	300.1781
ft06-Ox01-10	12/12/2010 10:00	-62.55193754	102.587376	15	-0.8048	33.8219	297.8861
ft06-Ox01-10	12/12/2010 10:00	-62.55193754	102.587376	25	-0.967	33.8455	294.3821
ft06-Ox01-10	12/12/2010 10:00	-62.55193754	102.587376	35	-1.0939	33.8534	288.773
ft06-Ox01-10	12/12/2010 10:00	-62.55193754	102.587376	45	-1.2207	33.8839	281.3923
ft06-Ox01-10	12/12/2010 10:00	-62.55193754	102.587376	55	-1.265	33.9036	268.468
ft06-Ox01-10	12/12/2010 10:00	-62.55193754	102.587376	65	-1.2089	34.0002	248.1187
ft06-Ox01-10	12/12/2010 10:00	-62.55193754	102.587376	75	-0.908	34.0967	227.8911
ft06-Ox01-10	12/12/2010 10:00	-62.55193754	102.587376	85	-0.4567	34.1509	204.8972
ft06-Ox01-10	12/12/2010 10:00	-62.55193754	102.587376	95	0.3988	34.2514	185.4116
ft06-Ox01-10	12/12/2010 10:00	-62.55193754	102.587376	115	1.0242	34.4365	172.3909
ft06-Ox01-10	12/12/2010 10:00	-62.55193754	102.587376	135	1.3133	34.4946	164.0094
ft06-Ox01-10	12/12/2010 10:00	-62.55193754	102.587376	155	1.567	34.5597	160.22
ft06-Ox01-10	12/12/2010 10:00	-62.55193754	102.587376	175	1.567	34.5912	159.7083
ft06-Ox01-10	12/12/2010 10:00	-62.55193754	102.587376	200	1.4755	34.6099	162.6775
ft06-Ox01-10	12/12/2010 10:00	-62.55193754	102.587376	250	1.4283	34.6138	160.0174
ft06-Ox01-10	12/12/2010 10:00	-62.55193754	102.587376	300	1.4991	34.6601	159.0801
ft06-Ox01-10	12/12/2010 10:00	-62.55193754	102.587376	350	1.685	34.7104	157.7352
ft06-Ox01-10	12/12/2010 10:00	-62.55193754	102.587376	425	1.6496	34.7458	159.0755
ft06-Ox01-10	12/12/2010 10:00	-62.55193754	102.587376	500	1.626	34.7567	160.0128
ft06-Ox01-10	12/12/2010 10:00	-62.55193754	102.587376	575	1.6378	34.7842	161.5302
ft06-Ox01-10	12/12/2010 10:00	-62.55193754	102.587376	650	1.5788	34.7882	163.0561
ft06-Ox01-10	12/12/2010 10:00	-62.55193754	102.587376	725	1.5227	34.7961	164.5836
ft06-Ox01-10	12/12/2010 10:00	-62.55193754	102.587376	832	1.4165	34.8	NA
ft06-Ox01-10	12/12/2010 22:00	-62.58161017	102.5826017	5	-0.8263	33.83	296.9765
ft06-Ox01-10	12/12/2010 22:00	-62.58161017	102.5826017	15	-0.9069	33.8445	293.57
ft06-Ox01-10	12/12/2010 22:00	-62.58161017	102.5826017	25	-0.9994	33.8599	291.2953
ft06-Ox01-10	12/12/2010 22:00	-62.58161017	102.5826017	35	-1.1516	33.8715	285.1429
ft06-Ox01-10	12/12/2010 22:00	-62.58161017	102.5826017	45	-1.2472	33.8898	275.5864
ft06-Ox01-10	12/12/2010 22:00	-62.58161017	102.5826017	55	-1.28	33.9805	263.2196
ft06-Ox01-10	12/12/2010 22:00	-62.58161017	102.5826017	65	-1.1875	34.0645	248.6561
ft06-Ox01-10	12/12/2010 22:00	-62.58161017	102.5826017	75	-0.9188	34.1021	230.9728
[truncated: 15,597 more rows]
